# Supplementary material for: Cardiometabolic diseases and associated risk factors in transitional rural communities in tropical coastal Ecuador
Source: PLoS One. 2024 Jul 18;19(7):e0307403. doi: 10.1371/journal.pone.0307403 (PMC11257341; doi:10.1371/journal.pone.0307403)
Supplement: S1 Data — (TXT) [file pone.0307403.s005.txt]

code	household	sex	age	age_groups	age_groups2	age_groups3	age_group4	illiteracy	funct_illiteracy	schooling_yr	edu_level	ethnic	ethnic_group	ethnic_group2	marital_st	partner	occupation	occupation2	agrochemicals	agrochem_year	income	phy_work	phy_work_week	alcohol_cons	alcohol_12mon	current_smoker	ex_smoker	smoker_house	daily_smoker	abdominal_circ	hip_circ	brachial_circ	bioimpedance	FFM_kg	FFM_prop	FatMass_prop	bmi	bmi_cat	bmi_simple_cat	excess_weight	abd_obesity	creatinine	creatinine_lvl	t_cholesterol	t_cholesterol_lvl	HDL	HDL_lvl	triglycerides	triglycerides_lvl
237	2	male	41	18 to 59 years	40-44	40-49	40 - 44	No	No	8	Curso - Secundaria (1-6)	Montubio/a	Montubio	Minorities	In union	With partner	Construction worker	Non-agricultural worker and others	No		400	Yes	7	No	No	No	No	No	No	85	94	30	537	37.79977467411545	.608692023737769	.391307976262231	25.1	Overweight	Overweight	Yes	No	.8	Normal	165.7	Normal	33.4	Low HDL	329.7	Elevated triglycerides
212	6	male	78	> 60 years	≥65	> o = 70	75 - 79	Yes	Yes	0	Illiterate	Montubio/a	Montubio	Minorities	Married	With partner	Farm laborer (works on other's land)	Agricultural worker	Yes	2	250	Yes	2	Yes	No	No	Yes	No	No	79	86	25	572	39.32530769230769	.709843099139128	.290156900860872	20.1	Normal range	Not overweight	No	No	1	Normal	191.2	High blood cholesterol	94.2	Normal	108.8	Not elevated triglycerides
239	6	female	68	> 60 years	≥65	60-69	65 -69	No	Yes	2	Primary school (1-6)	Montubio/a	Montubio	Minorities	Married	With partner	Household chores (on their own home)	Household chores (no salary)	No			No		Yes	No	No	No	No	No	108	117	33	620	26.65447580645161	.360683028504081	.639316971495919	35.1	Obese class II	Obesity	Yes	Yes	.9	Normal	218	High blood cholesterol	26.8	Low HDL	343.8	Elevated triglycerides
214	7	female	35	18 to 59 years	35-39	30-39	35 - 39	No	No	6	Primary school (1-6)	Mestizo	Mestizo	Mestizo	In union	With partner	Household chores (on their own home)	Household chores (no salary)	No		150	No		Yes	No	No	No	No	No	103	111	34	463	36.94421382289416	.477932908446238	.522067091553762	33.9	Obese class I	Obesity	Yes	Yes	.8	Normal	176.7	Normal	41.4	Low HDL	157.1	Elevated triglycerides
205	9	female	73	> 60 years	≥65	> o = 70	70 -74	Yes	Yes	0	Illiterate	Mestizo	Mestizo	Mestizo	Widowed	Without partner	Household chores (on their own home)	Household chores (no salary)	No		150	No		No	No	No	No	No	No	91	92	26	605	27.86634545454545	.542146798726565	.457853201273435	23.7	Normal range	Not overweight	No	Yes	1	Normal	248.7	High blood cholesterol	56	Normal	315.6	Elevated triglycerides
218	11	female	52	18 to 59 years	50-54	50-59	50 - 54	No	Yes	3	Primary school (1-6)	Mestizo	Mestizo	Mestizo	In union	With partner	Household chores (on their own home)	Household chores (no salary)	No		130	No		Yes	Yes	No	No	No	No	81	88	27	596	27.57076342281879	.551415268456376	.448584731543624	23.7	Normal range	Not overweight	No	No	.9	Normal	210.4	High blood cholesterol	31	Low HDL	129.3	Not elevated triglycerides
199	12	female	25	18 to 59 years	25-29	18-29	25 - 29	No	No	12	Curso - Secundaria (1-6)	Mestizo	Mestizo	Mestizo	In union	With partner	Household chores (on their own home)	Household chores (no salary)	No		150	No		Yes	Yes	No	No	No	No	72	96	26	712	27.42646629213483	.498663023493361	.501336976506639	22	Normal range	Not overweight	No	No	.8	Normal	134.1	Normal	48.7	Low HDL	107.2	Not elevated triglycerides
203	12	male	30	18 to 59 years	30-34	30-39	30 - 34	No	No	6	Primary school (1-6)	Mestizo	Mestizo	Mestizo	In union	With partner	Farmer (works on his own land)	Agricultural worker	Yes	12	120	Yes	3	Yes	Yes	No	Yes	No	No	91	54	35	458	46.40440174672489	.62287787579496	.37712212420504	27.6	Overweight	Overweight	Yes	No	1.1	Normal	140.6	Normal	50.7	Normal	131.1	Not elevated triglycerides
379	13	female	30	18 to 59 years	30-34	30-39	30 - 34	No	No	13	Bachillerato (1-3)	Montubio/a	Montubio	Minorities	Separated	Without partner	Shop assistant (employee)	Non-agricultural worker and others	No		400	No		Yes	Yes	No	No	No	No	82	99	28	712	26.83462921348315	.51309042473199	.48690957526801	21.4	Normal range	Not overweight	No	No	.8	Normal	134.3	Normal	36.9	Low HDL	83.5	Not elevated triglycerides
390	13	female	59	18 to 59 years	55-59	50-59	55 - 59	No	No	6	Primary school (1-6)	Montubio/a	Montubio	Minorities	Married	With partner	Household chores (on their own home)	Household chores (no salary)	No		125	No		No	No	No	No	Yes	No	99	108	36	569	30.78834973637961	.428807099392474	.571192900607526	31.4	Obese class I	Obesity	Yes	Yes	.9	Normal	229.7	High blood cholesterol	50.3	Normal	221.4	Elevated triglycerides
376	14	female	39	18 to 59 years	35-39	30-39	35 - 39	No	No	8	Bachillerato (1-3)	Mestizo	Mestizo	Mestizo	In union	With partner	Household chores (on their own home)	Household chores (no salary)	No		400	Yes	7	No	No	No	No	No	No	138	140	40	396	43.04844444444444	.414724898308713	.585275101691287	44.9	Obese class III	Obesity	Yes	Yes	1.3	High serum creatinine	213.7	High blood cholesterol	30.6	Low HDL	316.7	Elevated triglycerides
377	14	male	20	18 to 59 years	18-24	18-29	20 - 24	No	No	12	Curso - Secundaria (1-6)	Mestizo	Mestizo	Mestizo	Single	Without partner	Farmer (works on his own land)	Agricultural worker	Yes	8	400	No		Yes	Yes	No	No	Yes	No	78	98	31	535	42.39869906542055	.677295512227165	.322704487772835	22.1	Normal range	Not overweight	No	No	1.1	Normal	164	Normal	42.4	Normal	133.4	Not elevated triglycerides
378	14	male	18	18 to 59 years	18-24	18-29	18-19	No	No	8	Bachillerato (1-3)	Mestizo	Mestizo	Mestizo	Single	Without partner	Other	Non-agricultural worker and others	No			Yes	4	No	No	No	No	No	No	76	96	29	501	41.28662674650699	.699773334686559	.300226665313441	23	Normal range	Not overweight	No	No	1	Normal	144.3	Normal	48.5	Normal	183.3	Elevated triglycerides
355	15	male	19	18 to 59 years	18-24	18-29	18-19	No	No	10	Básica (1-10)	Montubio/a	Montubio	Minorities	Single	Without partner	Other	Non-agricultural worker and others	No		300	No		No	No	No	No	No	No	81	95	29	551	39.75356805807622	.6559994729055481	.344000527094452	22.5	Normal range	Not overweight	No	No	.9	Normal	234.5	High blood cholesterol	44.7	Normal	116.5	Not elevated triglycerides
367	15	female	60	> 60 years	60-64	60-69	60 - 64	No	No	6	Primary school (1-6)	Mestizo	Mestizo	Mestizo	Widowed	Without partner	Household chores (on their own home)	Household chores (no salary)	No		700	No		Yes	Yes	No	No	No	No	99	101	33	534	32.55069475655431	.485831265023199	.514168734976801	29.3	Overweight	Overweight	Yes	Yes	.9	Normal	256.3	High blood cholesterol	45.5	Low HDL	240.1	Elevated triglycerides
186	20	female	57	18 to 59 years	55-59	50-59	55 - 59	No	No	7	Primary school (1-6)	Montubio/a	Montubio	Minorities	In union	With partner	Household chores (on their own home)	Household chores (no salary)	No		113	No		Yes	Yes	No	No	No	No	97	110	37	486	34.96481481481482	.439256467522799	.560743532477201	35.3	Obese class II	Obesity	Yes	Yes	1.3	High serum creatinine	267.4	High blood cholesterol	47.1	Low HDL	251.2	Elevated triglycerides
188	20	male	60	> 60 years	60-64	60-69	60 - 64	Yes	Yes	0	Illiterate	Montubio/a	Montubio	Minorities	In union	With partner	Farm laborer (works on other's land)	Agricultural worker	Yes	3	113	Yes	7	Yes	Yes	No	No	No	No	96	94	30	474	43.69407383966245	.611961818482667	.388038181517333	27.5	Overweight	Overweight	Yes	Yes	1	Normal	237	High blood cholesterol	53.5	Normal	140.2	Not elevated triglycerides
256	30	female	33	18 to 59 years	30-34	30-39	30 - 34	No	No	12	Curso - Secundaria (1-6)	Montubio/a	Montubio	Minorities	Divorced	Without partner	Shop assistant (employee)	Non-agricultural worker and others	No		250	No		Yes	Yes	No	Yes	No	No	102	121	40	556	35.18235791366907	.391349921175407	.608650078824593	34.6	Obese class I	Obesity	Yes	Yes	1	Normal	278.6	High blood cholesterol	81.09999999999999	Normal	161.1	Elevated triglycerides
192	35	male	53	18 to 59 years	50-54	50-59	50 - 54	No	No	6	Primary school (1-6)	Montubio/a	Montubio	Minorities	Married	With partner	Farmer (works on his own land)	Agricultural worker	Yes	12	300	Yes	7	Yes	Yes	No	No	No	No	111	107	33	520	41.28422884615384	.504080938292477	.495919061707523	30.8	Obese class I	Obesity	Yes	Yes	.5	Normal	181	Normal	35.1	Low HDL	469.4	Elevated triglycerides
193	35	female	47	18 to 59 years	45-49	40-49	45 - 49	No	No	5	Primary school (1-6)	Montubio/a	Montubio	Minorities	Married	With partner	Household chores (on their own home)	Household chores (no salary)	Yes	24	200	No		No	No	No	No	No	No	98	117	40	415	43.75416626506023	.50004761445783	.49995238554217	35.4	Obese class II	Obesity	Yes	Yes	.8	Normal	131.7	Normal	43.9	Low HDL	149.1	Not elevated triglycerides
194	35	female	22	18 to 59 years	18-24	18-29	20 - 24	No	No	19	Universidad (1-6)	Montubio/a	Montubio	Minorities	Single	Without partner	Other	Non-agricultural worker and others	No		400	No		Yes	Yes	No	No	No	No	90	104	33	642	30.99188629283489	.449157772359926	.550842227640074	26.6	Overweight	Overweight	Yes	Yes	.6	Normal	129.2	Normal	65.09999999999999	Normal	87.2	Not elevated triglycerides
195	35	female	18	18 to 59 years	18-24	18-29	18-19	No	No	13	Bachillerato (1-3)	Mestizo	Mestizo	Mestizo	Single	Without partner	Farmer (works on his own land)	Agricultural worker	Yes	24	400	Yes	4	Yes	Yes	No	No	No	No	93	111	33	571	35.12206479859895	.467048734023922	.532951265976078	28.3	Overweight	Overweight	Yes	Yes	.7	Normal	173	Normal	65.2	Normal	88	Not elevated triglycerides
442	35	female	19	18 to 59 years	18-24	18-29	18-19	No	No	13	Bachillerato (1-3)	Montubio/a	Montubio	Minorities	In union	With partner	Household chores (on their own home)	Household chores (no salary)	No		360	No		Yes	Yes	No	No	Yes	No	100	104	35					29.6	Overweight	Overweight	Yes	Yes	.7	Normal	181.2	Normal	44.7	Low HDL	128.4	Not elevated triglycerides
221	36	male	71	> 60 years	≥65	> o = 70	70 -74	No	No	6	Primary school (1-6)	Mestizo	Mestizo	Mestizo	Married	With partner	Farmer (works on his own land)	Agricultural worker	Yes	12	100	No		Yes	No	No	Yes	No	No	83	86	27	443	42.45697291196388	.7862402391104421	.213759760889558	23	Normal range	Not overweight	No	No	1	Normal	172	Normal	63.3	Normal	141.4	Not elevated triglycerides
208	38	male	49	18 to 59 years	45-49	40-49	45 - 49	Yes	Yes	0	Illiterate	Montubio/a	Montubio	Minorities	Single	Without partner	Other	Non-agricultural worker and others	No		320									72	84	27	520	34.88392115384615	.775198247863248	.224801752136752	20.8	Normal range	Not overweight	No	No	.5	Normal	169.4	Normal	67.3	Normal	143.3	Not elevated triglycerides
225	39	female	35	18 to 59 years	35-39	30-39	35 - 39	No	No	12	Curso - Secundaria (1-6)	Mestizo	Mestizo	Mestizo	Single	Without partner	Household chores (on their own home)	Household chores (no salary)	No		250	No		Yes	Yes	No	Yes	No	No	107	125	39	500	34.498942	.377450131291028	.622549868708972	40	Obese class III	Obesity	Yes	Yes	.7	Normal	166.8	Normal	33.2	Low HDL	206.9	Elevated triglycerides
229	41	female	63	> 60 years	60-64	60-69	60 - 64	No	No	4	Primary school (1-6)	Mestizo	Mestizo	Mestizo	In union	With partner	Household chores (on their own home)	Household chores (no salary)	No		50	No		No	No	No	No	No	No	102	107	33	592	30.78080405405405	.434143921777913	.5658560782220869	29.8	Overweight	Overweight	Yes	Yes	.7	Normal	207.8	High blood cholesterol	35.1	Low HDL	392.6	Elevated triglycerides
439	46	female	71	> 60 years	≥65	> o = 70	70 -74	No	No	6	Primary school (1-6)	Mestizo	Mestizo	Mestizo	Single	Without partner	Household chores (on their own home)	Household chores (no salary)	No		100	No		No	No	No	No	No	No	101	97	30					25.3	Overweight	Overweight	Yes	Yes	.9	Normal	245.2	High blood cholesterol	63.9	Normal	221.2	Elevated triglycerides
440	46	male	40	18 to 59 years	40-44	40-49	40 - 44	No	No	6	Primary school (1-6)	Montubio/a	Montubio	Minorities	In union	With partner	Farmer (works on his own land)	Agricultural worker	No		140	Yes	2	Yes	Yes	No	No	No	No	101	99	35					27.8	Overweight	Overweight	Yes	Yes	.9	Normal	175.1	Normal	32.1	Low HDL	163.8	Elevated triglycerides
222	47	male	45	18 to 59 years	45-49	40-49	45 - 49	Yes	Yes	0	Illiterate	Montubio/a	Montubio	Minorities	In union	With partner	Farm laborer (works on other's land)	Agricultural worker	No		100	No		Yes	Yes	No	No	No	No	111	108	37	409	47.43882396088019	.545901311402534	.454098688597466	35.2	Obese class II	Obesity	Yes	Yes	1	Normal	203.5	High blood cholesterol	35.4	Low HDL	432.6	Elevated triglycerides
240	48	female	20	18 to 59 years	18-24	18-29	20 - 24	No	No	8	Curso - Secundaria (1-6)	Mestizo	Mestizo	Mestizo	In union	With partner	Household chores (on their own home)	Household chores (no salary)	No		150	No		Yes	Yes	No	Yes	No	No	88	96	28	633	27.43376145339652	.494302008169307	.505697991830693	24.9	Normal range	Not overweight	No	Yes	.6	Normal	284.5	High blood cholesterol	29.5	Low HDL	520.9	Elevated triglycerides
210	49	male	58	18 to 59 years	55-59	50-59	55 - 59	No	No	6	Primary school (1-6)	White	Other	Minorities	Divorced	Without partner	Farmer (works on his own land)	Agricultural worker	No		100	No		Yes	Yes	No	No	No	No	104	100	34	452	46.92746902654866	.591771362251559	.408228637748441	29.4	Overweight	Overweight	Yes	Yes	.9	Normal	178.6	Normal	72.5	Normal	114.4	Not elevated triglycerides
245	49	female	57	18 to 59 years	55-59	50-59	55 - 59	Yes	Yes	0	Illiterate	Montubio/a	Montubio	Minorities	Widowed	Without partner	Household chores (on their own home)	Household chores (no salary)	No		50	No		Yes	Yes	No	No	Yes	No	111	109	35	475	36.10941263157895	.468345170318793	.531654829681207	33.8	Obese class I	Obesity	Yes	Yes	.7	Normal	227.3	High blood cholesterol	50.6	Normal	355.3	Elevated triglycerides
313	50	male	62	> 60 years	60-64	60-69	60 - 64	Yes	Yes	0	Illiterate	Montubio/a	Montubio	Minorities	Separated	Without partner	Farmer (works on his own land)	Agricultural worker	Yes	52	110	No		Yes	Yes	No	Yes	No	No	83	93	27	519	46.14295953757225	.734760502190641	.265239497809359	20.7	Normal range	Not overweight	No	No	1.4	High serum creatinine	180.7	Normal	68.09999999999999	Normal	87.09999999999999	Not elevated triglycerides
329	50	female	70	> 60 years	≥65	> o = 70	70 -74	No	Yes	2	Primary school (1-6)	Montubio/a	Montubio	Minorities	Widowed	Without partner	Household chores (on their own home)	Household chores (no salary)	No			No		Yes	Yes	No	No	No	No	108	123	36	564	31.38720567375886	.382304575807051	.617695424192949	35.5	Obese class II	Obesity	Yes	Yes	.8	Normal	152.4	Normal	56.3	Normal	173.2	Elevated triglycerides
320	52	female	74	> 60 years	≥65	> o = 70	70 -74	No	Yes	3	Primary school (1-6)	Montubio/a	Montubio	Minorities	Widowed	Without partner	Housekeeper (works for others)	Non-agricultural worker and others	No		100	No		Yes	Yes	No	Yes	No	No	99	95	30	535	29.54725046728971	.509435352884305	.490564647115695	28.3	Overweight	Overweight	Yes	Yes	1	Normal	241.9	High blood cholesterol	47.2	Low HDL	175.4	Elevated triglycerides
382	52	female	28	18 to 59 years	25-29	18-29	25 - 29	No	Yes	2	Primary school (1-6)	Montubio/a	Montubio	Minorities	Separated	Without partner	Household chores (on their own home)	Household chores (no salary)	No		90	Yes	2	No	No	No	No	No	No	119	125	44	474	36.17736497890295	.38081436819898	.61918563180102	41.6	Obese class III	Obesity	Yes	Yes	1	Normal	108.2	Normal	46.7	Low HDL	64.5	Not elevated triglycerides
303	54	male	64	> 60 years	60-64	60-69	60 - 64	Yes	Yes	0	Illiterate	Montubio/a	Montubio	Minorities	In union	With partner	Other	Non-agricultural worker and others	No		50	No		Yes	Yes	No	No	No	No	111	107	36	383	51.29125587467364	.597104259309356	.402895740690644	33.9	Obese class I	Obesity	Yes	Yes	1	Normal	182.9	Normal	45.3	Normal	101.5	Not elevated triglycerides
304	54	female	57	18 to 59 years	55-59	50-59	55 - 59	Yes	Yes	0	Illiterate	Montubio/a	Montubio	Minorities	In union	With partner	Household chores (on their own home)	Household chores (no salary)	No		50	Yes	7	Yes	Yes	No	No	No	No	102	110	30	530	32.38584905660377	.46800359908387	.53199640091613	30.7	Obese class I	Obesity	Yes	Yes	.8	Normal	239.5	High blood cholesterol	44.5	Low HDL	325.7	Elevated triglycerides
305	54	male	33	18 to 59 years	30-34	30-39	30 - 34	No	No	5	Primary school (1-6)	Montubio/a	Montubio	Minorities	Single	Without partner	Farm laborer (works on other's land)	Agricultural worker	No		50	No		Yes	Yes	No	No	No	No	103	103	38	414	45.93907004830918	.565752094191	.434247905809	33.7	Obese class I	Obesity	Yes	Yes	1.1	Normal	182.9	Normal	33.9	Low HDL	219.8	Elevated triglycerides
306	54	male	40	18 to 59 years	40-44	40-49	40 - 44	Yes	Yes	0	Illiterate	Montubio/a	Montubio	Minorities	Single	Without partner	Farm laborer (works on other's land)	Agricultural worker	No		50	No		Yes	Yes	No	No	No	No	92	99	34	470	41.29952127659575	.621045432730763	.378954567269237	27.6	Overweight	Overweight	Yes	No	.9	Normal	172.9	Normal	29.9	Low HDL	218.7	Elevated triglycerides
307	54	male	36	18 to 59 years	35-39	30-39	35 - 39	No	No	6	Primary school (1-6)	Montubio/a	Montubio	Minorities	Separated	Without partner	Farm laborer (works on other's land)	Agricultural worker	Yes	52	75	Yes	7	Yes	Yes	No	No	No	No	90	100	33	558	38.55864516129032	.546931137039579	.453068862960421	26.8	Overweight	Overweight	Yes	No	1	Normal	147	Normal	45.6	Normal	90.59999999999999	Not elevated triglycerides
282	55	female	52	18 to 59 years	50-54	50-59	50 - 54	Yes	Yes	0	Illiterate	Montubio/a	Montubio	Minorities	Married	With partner	Household chores (on their own home)	Household chores (no salary)	No		250	No		Yes	Yes	No	No	No	No	92	104	34	628	26.98859713375796	.457433849724711	.542566150275289	27.3	Overweight	Overweight	Yes	Yes	1.2	High serum creatinine	263.4	High blood cholesterol	40.4	Low HDL	262.9	Elevated triglycerides
284	55	male	54	18 to 59 years	50-54	50-59	50 - 54	No	No	6	Primary school (1-6)	Mestizo	Mestizo	Mestizo	Married	With partner	Farm laborer (works on other's land)	Agricultural worker	No		100	Yes	4	Yes	Yes	No	Yes	No	No	90	98	33	498	45.02872289156626	.616831820432415	.383168179567585	25.8	Overweight	Overweight	Yes	No	1.1	Normal	150.2	Normal	27.7	Low HDL	197	Elevated triglycerides
294	55	female	31	18 to 59 years	30-34	30-39	30 - 34	No	No	13	Bachillerato (1-3)	Mestizo	Mestizo	Mestizo	In union	With partner	Household chores (on their own home)	Household chores (no salary)	No		100	No		Yes	Yes	No	No	No	No	87	96	31	713	24.51372230014025	.445704041820732	.554295958179268	25.1	Overweight	Overweight	Yes	No	.8	Normal	122.7	Normal	37.1	Low HDL	178	Elevated triglycerides
295	55	male	39	18 to 59 years	35-39	30-39	35 - 39	No	No	6	Primary school (1-6)	White	Other	Minorities	In union	With partner	Other	Non-agricultural worker and others	Yes	1	120	No		Yes	Yes	No	No	No	No	95	105	33	497	45.56022334004024	.569502791750503	.430497208249497	28	Overweight	Overweight	Yes	Yes	1.1	Normal	200	High blood cholesterol	50.9	Normal	190.1	Elevated triglycerides
412	55	male	28	18 to 59 years	25-29	18-29	25 - 29	No	No	6	Primary school (1-6)	Mestizo	Mestizo	Mestizo	Single	Without partner	Farm laborer (works on other's land)	Agricultural worker	Yes	12	440	No		Yes	Yes	Si		No	No	99	114	37	494	41.77246963562754	.513806514583365	.486193485416635	31.7	Obese class I	Obesity	Yes	Yes	1.1	Normal	255	High blood cholesterol	27	Low HDL	450	Elevated triglycerides
401	57	female	50	18 to 59 years	50-54	50-59	50 - 54	No	No	6	Primary school (1-6)	Montubio/a	Montubio	Minorities	Widowed	Without partner	Household chores (on their own home)	Household chores (no salary)	No		400	No		No	No	No	No	No	No	106	109	35	500	34.498942	.43780383248731	.56219616751269	34.5	Obese class I	Obesity	Yes	Yes	.8	Normal	192.9	High blood cholesterol	48.2	Low HDL	121.1	Not elevated triglycerides
328	58	female	28	18 to 59 years	25-29	18-29	25 - 29	No	No	6	Primary school (1-6)	Mestizo	Mestizo	Mestizo	In union	With partner	Household chores (on their own home)	Household chores (no salary)	No		399	No		Yes	Yes	No	No	No	No	100	107	34	638	29.82394827586207	.401399034668399	.598600965331601	30.1	Obese class I	Obesity	Yes	Yes	.8	Normal	236.1	High blood cholesterol	35.2	Low HDL	157.7	Elevated triglycerides
323	59	female	35	18 to 59 years	35-39	30-39	35 - 39	No	No	6	Primary school (1-6)	Montubio/a	Montubio	Minorities	Married	With partner	Household chores (on their own home)	Household chores (no salary)	No		360	No		Yes	Yes	No	No	No	No	96	105	36	656	26.00310823170732	.396388844995538	.6036111550044621	30.3	Obese class I	Obesity	Yes	Yes	.8	Normal	207.6	High blood cholesterol	45.3	Low HDL	122.3	Not elevated triglycerides
324	59	male	38	18 to 59 years	35-39	30-39	35 - 39	No	Yes	2	Primary school (1-6)	Montubio/a	Montubio	Minorities	Married	With partner	Farm laborer (works on other's land)	Agricultural worker	No		200	Yes	7	Yes	Yes	No	No	No	No	98	101	37	467	45.17515845824411	.585929422285916	.414070577714084	29	Overweight	Overweight	Yes	Yes	1.1	Normal	218.5	High blood cholesterol	35.1	Low HDL	172.4	Elevated triglycerides
259	61	male	43	18 to 59 years	40-44	40-49	40 - 44	No	No	6	Primary school (1-6)	White	Other	Minorities	In union	With partner	Other	Non-agricultural worker and others	No		50	No		Yes	Yes	No	Yes	No	No	96	101	31	511	42.31744814090019	.586114240178673	.413885759821327	26.8	Overweight	Overweight	Yes	Yes	1.2	High serum creatinine	241	High blood cholesterol	30	Low HDL	185	Elevated triglycerides
264	61	female	28	18 to 59 years	25-29	18-29	25 - 29	No	No	6	Primary school (1-6)	Montubio/a	Montubio	Minorities	In union	With partner	Household chores (on their own home)	Household chores (no salary)	No		200	No		Yes	Yes	No	No	No	No	98	106	35	590	30.17590508474576	.415074347795678	.584925652204322	31.4	Obese class I	Obesity	Yes	Yes	.9	Normal	149.9	Normal	38	Low HDL	124.2	Not elevated triglycerides
266	61	female	59	18 to 59 years	55-59	50-59	55 - 59	Yes	Yes	0	Illiterate	Montubio/a	Montubio	Minorities	Widowed	Without partner	Household chores (on their own home)	Household chores (no salary)	No		50	No		Yes	Yes	No	No	No	No	89	91	31	623	24.41127447833065	.520496257533703	.479503742466297	24.6	Normal range	Not overweight	No	Yes	.8	Normal	222	High blood cholesterol	42	Low HDL	272.6	Elevated triglycerides
343	68	female	33	18 to 59 years	30-34	30-39	30 - 34	No	No	6	Primary school (1-6)	White	Other	Minorities	Married	With partner	Household chores (on their own home)	Household chores (no salary)	No		400	No		Yes	Yes	No	No	No	No	94	106	30	573	31.67213961605584	.459016516174722	.5409834838252781	29	Overweight	Overweight	Yes	Yes	.8	Normal	179.5	Normal	35.9	Low HDL	86.7	Not elevated triglycerides
319	69	male	81	> 60 years	≥65	> o = 70	80 +	Yes	Yes	0	Illiterate	Montubio/a	Montubio	Minorities	Widowed	Without partner	Farmer (works on his own land)	Agricultural worker	Yes	52	400	No		Yes	Yes	No	Yes	No	No	103	101	25	514	37.95999221789883	.636912621105685	.363087378894315	25.1	Overweight	Overweight	Yes	Yes	1.1	Normal	153.4	Normal	30.7	Low HDL	112.6	Not elevated triglycerides
327	69	female	53	18 to 59 years	50-54	50-59	50 - 54	Yes	Yes	0	Illiterate	White	Other	Minorities	Married	With partner	Household chores (on their own home)	Household chores (no salary)	No		400	Yes	7	Yes	Yes	No	No	No	No	97	97	29	643	28.64873405909798	.465076851608733	.534923148391267	25.9	Overweight	Overweight	Yes	Yes	.8	Normal	197.9	High blood cholesterol	42.2	Low HDL	284	Elevated triglycerides
402	70	female	32	18 to 59 years	30-34	30-39	30 - 34	No	No	8	Curso - Secundaria (1-6)	Montubio/a	Montubio	Minorities	In union	With partner	Household chores (on their own home)	Household chores (no salary)	No		400	Yes	3	Yes	Yes	No	No	No	No	95	101	35	605	28.85454545454545	.448051948051948	.551948051948052	28.6	Overweight	Overweight	Yes	Yes	.6	Normal	196.2	High blood cholesterol	29	Low HDL	515.7	Elevated triglycerides
421	71	female	42	18 to 59 years	40-44	40-49	40 - 44	No	No	6	Primary school (1-6)	Mestizo	Mestizo	Mestizo	Single	Without partner	Household chores (on their own home)	Household chores (no salary)	No		48	No		Yes	Yes	No	No	No	No	96	102	34	544	30.91761764705882	.507678450690621	.492321549309379	27.8	Overweight	Overweight	Yes	Yes	1.2	High serum creatinine	185.4	Normal	38.1	Low HDL	150.9	Elevated triglycerides
325	73	female	50	18 to 59 years	50-54	50-59	50 - 54	No	No	6	Primary school (1-6)	Montubio/a	Montubio	Minorities	In union	With partner	Household chores (on their own home)	Household chores (no salary)	No			No		Yes	Yes	No	No	No	No	87	96	31	583	28.7707358490566	.515604585108541	.484395414891459	25.8	Overweight	Overweight	Yes	No	.8	Normal	194.3	High blood cholesterol	35.5	Low HDL	163.5	Elevated triglycerides
274	74	male	45	18 to 59 years	45-49	40-49	45 - 49	Yes	Yes	0	Illiterate	Montubio/a	Montubio	Minorities	Single	Without partner	Other	Non-agricultural worker and others	No		150	No		Yes	Yes	No	No	No	No	85	92	30	527	36.41704743833017	.634443335162546	.365556664837454	24.8	Normal range	Not overweight	No	No	.8	Normal	238.4	High blood cholesterol	47	Normal	135.7	Not elevated triglycerides
275	74	female	51	18 to 59 years	50-54	50-59	50 - 54	Yes	Yes	0	Illiterate	Montubio/a	Montubio	Minorities	In union	With partner	Household chores (on their own home)	Household chores (no salary)	No		250	Yes	7	Yes	Yes	No	No	No	No	91	103	34	542	33.26058302583026	.479950693013424	.520049306986576	29.2	Overweight	Overweight	Yes	Yes	.6	Normal	264.2	High blood cholesterol	48.7	Low HDL	197.2	Elevated triglycerides
277	74	male	62	> 60 years	60-64	60-69	60 - 64	Yes	Yes	0	Illiterate	Montubio/a	Montubio	Minorities	In union	With partner	Farmer (works on his own land)	Agricultural worker	Yes	52	40	No		Yes	Yes	No	Yes	Yes	No	105	106	36	428	45.15293457943925	.602039127725857	.397960872274143	30.8	Obese class I	Obesity	Yes	Yes	1.1	Normal	237.2	High blood cholesterol	51.6	Normal	182.4	Elevated triglycerides
278	74	female	84	> 60 years	≥65	> o = 70	80 +	Yes	Yes	0	Illiterate	Montubio/a	Montubio	Minorities	Widowed	Without partner	Household chores (on their own home)	Household chores (no salary)	No		250	No		Yes	Yes	No	Yes	No	No	113	112	32	547	31.50054844606947	.463925603034896	.5360743969651039	30.1	Obese class I	Obesity	Yes	Yes	.9	Normal	129.3	Normal	37.4	Low HDL	144.9	Not elevated triglycerides
308	75	female	35	18 to 59 years	35-39	30-39	35 - 39	Yes	Yes	0	Illiterate	Mestizo	Mestizo	Mestizo	In union	With partner	Household chores (on their own home)	Household chores (no salary)	No		50	No		Yes	Yes	No	No	No	No	92	106	33	588	33.11360544217688	.46119227635344	.53880772364656	28	Overweight	Overweight	Yes	Yes	.8	Normal	224.1	High blood cholesterol	54	Normal	165	Elevated triglycerides
332	76	female	25	18 to 59 years	25-29	18-29	25 - 29	No	No	13	Bachillerato (1-3)	Montubio/a	Montubio	Minorities	Married	With partner	Household chores (on their own home)	Household chores (no salary)	No		600	No		Yes	Yes	No	No	Yes	No	79	99	29	641	28.0853104524181	.472816674283133	.527183325716867	25.7	Overweight	Overweight	Yes	No	.8	Normal	203	High blood cholesterol	25.9	Low HDL	267.6	Elevated triglycerides
342	76	female	48	18 to 59 years	45-49	40-49	45 - 49	No	No	6	Primary school (1-6)	Mestizo	Mestizo	Mestizo	In union	With partner	Household chores (on their own home)	Household chores (no salary)	No		850	Yes	2	Yes	Yes	No	No	Yes	No	95	103	34	561	29.39560784313725	.466596949891067	.533403050108933	29.5	Overweight	Overweight	Yes	Yes	.9	Normal	187.3	Normal	44.7	Low HDL	131.6	Not elevated triglycerides
312	78	female	38	18 to 59 years	35-39	30-39	35 - 39	No	No	12	Curso - Secundaria (1-6)	Montubio/a	Montubio	Minorities	Single	Without partner	Craftsman (wood, painting, etc).	Non-agricultural worker and others	No		300	No		Yes	Yes	No	No	Yes	No	92	106	37	570	29.6852350877193	.426511998386772	.573488001613228	31.7	Obese class I	Obesity	Yes	Yes	1.1	Normal	162.2	Normal	32.1	Low HDL	143.9	Not elevated triglycerides
317	78	female	66	> 60 years	≥65	60-69	65 -69	No	Yes	2	Primary school (1-6)	Mestizo	Mestizo	Mestizo	Married	With partner	Household chores (on their own home)	Household chores (no salary)	No		100	No		Yes	Yes	No	Yes	No	No	89	91	28	577	27.34894974003466	.539427016568731	.460572983431269	25.1	Overweight	Overweight	Yes	Yes	1	Normal	291.3	High blood cholesterol	30.3	Low HDL	254.4	Elevated triglycerides
318	78	male	72	> 60 years	≥65	> o = 70	70 -74	No	Yes	2	Primary school (1-6)	Montubio/a	Montubio	Minorities	Married	With partner	Other	Non-agricultural worker and others	No			No		Yes	Yes	No	Yes	No	No	104	98	30	607	34.2479060955519	.51040098503058	.48959901496942	27.2	Overweight	Overweight	Yes	Yes	1.1	Normal	198.7	High blood cholesterol	37.5	Low HDL	211.2	Elevated triglycerides
330	78	female	28	18 to 59 years	25-29	18-29	25 - 29	No	No	13	Bachillerato (1-3)	Mestizo	Mestizo	Mestizo	Single	Without partner	Household chores (on their own home)	Household chores (no salary)	No		300	No		Yes	Yes	No	No	No	No	67	87	27	778	22.53706812339331	.514544934324048	.485455065675952	20.2	Normal range	Not overweight	No	No	.9	Normal	169.9	Normal	54.1	Normal	94.40000000000001	Not elevated triglycerides
331	78	female	22	18 to 59 years	18-24	18-29	20 - 24	No	No	18	Universidad (1-6)	Montubio/a	Montubio	Minorities	Single	Without partner	Other	Non-agricultural worker and others	No		700	No		Yes	Yes	Si		Yes	No	74	94	25	537	33.53395903165735	.658820413195626	.341179586804374	21.4	Normal range	Not overweight	No	No	.9	Normal	181.3	Normal	38	Low HDL	148.7	Not elevated triglycerides
341	78	female	33	18 to 59 years	30-34	30-39	30 - 34	No	No	12	Curso - Secundaria (1-6)	Montubio/a	Montubio	Minorities	Single	Without partner	Household chores (on their own home)	Household chores (no salary)	No		520	No		Yes	Yes	No	No	Yes	No	94	103	33	562	30.40688790035587	.466363311355151	.53363668864485	29.3	Overweight	Overweight	Yes	Yes	1	Normal	187.5	Normal	45.2	Low HDL	110.1	Not elevated triglycerides
309	80	female	20	18 to 59 years	18-24	18-29	20 - 24	No	No	12	Curso - Secundaria (1-6)	Mestizo	Mestizo	Mestizo	In union	With partner	Household chores (on their own home)	Household chores (no salary)	No		400	No		Yes	Yes	No	No	No	No	75	88	28	740	23.49410675675675	.518633703239664	.481366296760336	20.9	Normal range	Not overweight	No	No	.7	Normal	161.9	Normal	38.3	Low HDL	153.4	Elevated triglycerides
335	81	female	37	18 to 59 years	35-39	30-39	35 - 39	No	No	6	Primary school (1-6)	Mestizo	Mestizo	Mestizo	In union	With partner	Household chores (on their own home)	Household chores (no salary)	No		500	No		Yes	Yes	No	No	No	No	98	110	37	516	35.14181201550388	.472336183004084	.527663816995916	30.9	Obese class I	Obesity	Yes	Yes	.8	Normal	203.1	High blood cholesterol	37.3	Low HDL	164.1	Elevated triglycerides
336	81	female	19	18 to 59 years	18-24	18-29	18-19	No	No	12	Curso - Secundaria (1-6)	Mestizo	Mestizo	Mestizo	In union	With partner	Household chores (on their own home)	Household chores (no salary)	No		800	No		Yes	Yes	No	No	No	No	77	93	32	696	27.06203304597701	.5002224222916269	.499777577708373	22.5	Normal range	Not overweight	No	No	.9	Normal	200.4	High blood cholesterol	46.9	Low HDL	217.3	Elevated triglycerides
337	81	female	21	18 to 59 years	18-24	18-29	20 - 24	No	No	13	Bachillerato (1-3)	Mestizo	Mestizo	Mestizo	In union	With partner	Household chores (on their own home)	Household chores (no salary)	No		400	No		Yes	Yes	No	No	No	No	94	110	35	612	30.92529248366013	.427735718999449	.572264281000551	29.3	Overweight	Overweight	Yes	Yes	.6	Normal	176	Normal	37.7	Low HDL	145.2	Not elevated triglycerides
326	84	male	46	18 to 59 years	45-49	40-49	45 - 49	No	No	6	Primary school (1-6)	Montubio/a	Montubio	Minorities	In union	With partner	Farm laborer (works on other's land)	Agricultural worker	Yes	364	400	Yes	2	Yes	Yes	No	Yes	No	No	88	96	33	543	38.24042541436464	.597506647099448	.402493352900552	25.3	Overweight	Overweight	Yes	No	1	Normal	191.4	High blood cholesterol	33.8	Low HDL	277.3	Elevated triglycerides
338	84	female	36	18 to 59 years	35-39	30-39	35 - 39	No	No	6	Primary school (1-6)	Montubio/a	Montubio	Minorities	In union	With partner	Household chores (on their own home)	Household chores (no salary)	No		360	No		Yes	Yes	No	No	No	No	95	108	34	519	34.56172639691714	.466420059337613	.533579940662387	31.2	Obese class I	Obesity	Yes	Yes	.8	Normal	245.8	High blood cholesterol	44.3	Low HDL	217.7	Elevated triglycerides
339	84	female	19	18 to 59 years	18-24	18-29	18-19	No	No	12	Curso - Secundaria (1-6)	Montubio/a	Montubio	Minorities	Single	Without partner	Household chores (on their own home)	Household chores (no salary)	No		200	No		Yes	Yes	No	No	Yes	No	75	100	31	621	26.93226409017713	.46434938086512	.53565061913488	27.2	Overweight	Overweight	Yes	No	.8	Normal	199.5	High blood cholesterol	43.1	Low HDL	198.4	Elevated triglycerides
340	84	female	19	18 to 59 years	18-24	18-29	18-19	No	No	12	Curso - Secundaria (1-6)	Montubio/a	Montubio	Minorities	Single	Without partner	Craftsman (wood, painting, etc).	Non-agricultural worker and others	No		360	No		Yes	Yes	No	Yes	No	No	78	96	31	603	27.94583582089552	.481824755532681	.518175244467319	26.8	Overweight	Overweight	Yes	No	.8	Normal	215.2	High blood cholesterol	45.9	Low HDL	172.9	Elevated triglycerides
250	85	female	22	18 to 59 years	18-24	18-29	20 - 24	No	No	13	Bachillerato (1-3)	Mestizo	Mestizo	Mestizo	Married	With partner	Household chores (on their own home)	Household chores (no salary)	No		200	No		Yes	Yes	No	No	No	No	92	110	35	631	31.12282091917591	.412222793631469	.587777206368531	29.4	Overweight	Overweight	Yes	Yes	1	Normal	200.9	High blood cholesterol	32.6	Low HDL	355.9	Elevated triglycerides
253	85	male	48	18 to 59 years	45-49	40-49	45 - 49	No	Yes	3	Primary school (1-6)	Mestizo	Mestizo	Mestizo	In union	With partner	Farmer (works on his own land)	Agricultural worker	Yes	156	100	Yes	6	Yes	Yes	No	Yes	No	No	103	104	36	452	45.00353982300886	.559745520186677	.440254479813323	31.4	Obese class I	Obesity	Yes	Yes	1.1	Normal	182.5	Normal	37.2	Low HDL	140.4	Not elevated triglycerides
254	85	female	46	18 to 59 years	45-49	40-49	45 - 49	No	No	6	Primary school (1-6)	Mestizo	Mestizo	Mestizo	In union	With partner	Household chores (on their own home)	Household chores (no salary)	No		200	No		Yes	Yes	No	No	No	No	88	100	31	488	38.66137500000001	.603141575663027	.396858424336973	25.3	Overweight	Overweight	Yes	Yes	.8	Normal	209.7	High blood cholesterol	32.9	Low HDL	177.7	Elevated triglycerides
263	87	male	32	18 to 59 years	30-34	30-39	30 - 34	Yes	Yes	0	Illiterate	Montubio/a	Montubio	Minorities	Single	Without partner	Other	Non-agricultural worker and others	No		100	No		Yes	Yes	No	No	No	No	62	99	34	466	49.10453004291846	.6556012021751459	.344398797824854	25.6	Overweight	Overweight	Yes	No	1	Normal	197.5	High blood cholesterol	63.6	Normal	107.3	Not elevated triglycerides
299	87	male	41	18 to 59 years	40-44	40-49	40 - 44	No	No	6	Primary school (1-6)	Mestizo	Mestizo	Mestizo	Single	Without partner	Farmer (works on his own land)	Agricultural worker	Yes	1	300	Yes	2	Yes	Yes	Si		No	No	102	100	34	469	46.42446908315564	.584691046387351	.415308953612649	28.8	Overweight	Overweight	Yes	Yes	1	Normal	179	Normal	41.7	Normal	236.5	Elevated triglycerides
448	87	female	66	> 60 years	≥65	60-69	65 -69	Yes	Yes	0	Illiterate	Montubio/a	Montubio	Minorities	Married	With partner	Household chores (on their own home)	Household chores (no salary)	No			No		Yes	Yes	No	No	No	No	111	105	33					27.2	Overweight	Overweight	Yes	Yes	.8	Normal	172.7	Normal	43.6	Low HDL	139.3	Not elevated triglycerides
279	88	female	52	18 to 59 years	50-54	50-59	50 - 54	No	Yes	3	Primary school (1-6)	Mestizo	Mestizo	Mestizo	Married	With partner	Household chores (on their own home)	Household chores (no salary)	No		200	Yes	1	Yes	Yes	No	Yes	No	No	92	98	30	562	30.05228469750889	.494280998314291	.505719001685709	27.7	Overweight	Overweight	Yes	Yes	.9	Normal	173.3	Normal	34.4	Low HDL	159.1	Elevated triglycerides
280	88	male	70	> 60 years	≥65	> o = 70	70 -74	No	No	6	Primary school (1-6)	Montubio/a	Montubio	Minorities	Married	With partner	Farmer (works on his own land)	Agricultural worker	Yes	260	100	No		Yes	Yes	No	Yes	No	No	99	99	31	462	40.99878571428572	.600275047061284	.399724952938716	29.1	Overweight	Overweight	Yes	Yes	1.4	High serum creatinine	184.9	Normal	47.7	Normal	92.2	Not elevated triglycerides
281	88	female	18	18 to 59 years	18-24	18-29	18-19	No	No	15	Universidad (1-6)	Mestizo	Mestizo	Mestizo	Single	Without partner	Other	Non-agricultural worker and others	No		150	No		Yes	Yes	No	No	No	No	77	92	30	551	33.53603629764066	.575232183492979	.424767816507021	23.9	Normal range	Not overweight	No	No	.9	Normal	152	Normal	69.8	Normal	70	Not elevated triglycerides
293	88	female	24	18 to 59 years	18-24	18-29	20 - 24	No	No	12	Curso - Secundaria (1-6)	Mestizo	Mestizo	Mestizo	In union	With partner	Household chores (on their own home)	Household chores (no salary)	No		400	No		Yes	Yes	No	No	No	No	84	102	34	611	28.60949263502455	.476824877250409	.523175122749591	26.6	Overweight	Overweight	Yes	No	1	Normal	152.5	Normal	33.9	Low HDL	133.9	Not elevated triglycerides
298	90	male	68	> 60 years	≥65	60-69	65 -69	No	No	6	Primary school (1-6)	Montubio/a	Montubio	Minorities	Married	With partner	Farmer (works on his own land)	Agricultural worker	No		100	No		Yes	Yes	No	Yes	No	No	110	112	37	415	49.95855180722891	.568356675850158	.431643324149842	33	Obese class I	Obesity	Yes	Yes	1.3	High serum creatinine	222.8	High blood cholesterol	45.1	Normal	147.2	Not elevated triglycerides
316	90	female	36	18 to 59 years	35-39	30-39	35 - 39	No	No	18	Universidad (1-6)	Mestizo	Mestizo	Mestizo	Married	With partner	Household chores (on their own home)	Household chores (no salary)	No		350	No		Yes	Yes	No	No	No	No	100	119	40	484	36.779	.429159859976663	.5708401400233371	36.1	Obese class II	Obesity	Yes	Yes	1.1	Normal	186.1	Normal	49.4	Low HDL	129	Not elevated triglycerides
410	90	female	59	18 to 59 years	55-59	50-59	55 - 59	No	Yes	2	Primary school (1-6)	White	Other	Minorities	Married	With partner	Household chores (on their own home)	Household chores (no salary)	No		100	No		No	No	No	No	No	No	112	113	35	543	30.60283425414364	.396409770131394	.603590229868606	35.7	Obese class II	Obesity	Yes	Yes	1.4	High serum creatinine	220.3	High blood cholesterol	57.4	Normal	191.7	Elevated triglycerides
289	91	female	31	18 to 59 years	30-34	30-39	30 - 34	No	No	6	Primary school (1-6)	Montubio/a	Montubio	Minorities	In union	With partner	Household chores (on their own home)	Household chores (no salary)	No		200	No		Yes	Yes	No	No	Yes	No	71	93	29	601	32.48169717138104	.569854336340018	.430145663659982	22.2	Normal range	Not overweight	No	No	1	Normal	123.4	Normal	58.5	Normal	50.5	Not elevated triglycerides
287	92	female	48	18 to 59 years	45-49	40-49	45 - 49	No	Yes	2	Primary school (1-6)	Montubio/a	Montubio	Minorities	Separated	Without partner	Household chores (on their own home)	Household chores (no salary)	No			No		Yes	Yes	No	No	No	No	107	111	32	536	32.0669776119403	.445374689054726	.554625310945274	32	Obese class I	Obesity	Yes	Yes	.9	Normal	250.8	High blood cholesterol	40.3	Low HDL	168.6	Elevated triglycerides
288	92	male	20	18 to 59 years	18-24	18-29	20 - 24	No	No	13	Bachillerato (1-3)	Montubio/a	Montubio	Minorities	Single	Without partner	Other	Non-agricultural worker and others	Yes	1	50	No		Yes	Yes	No	No	No	No	99	110	33	527	45.10694307400379	.532549505005948	.467450494994052	28.3	Overweight	Overweight	Yes	Yes	1	Normal	212.9	High blood cholesterol	47.3	Normal	160.7	Elevated triglycerides
286	93	female	45	18 to 59 years	45-49	40-49	45 - 49	Yes	Yes	0	Illiterate	Mestizo	Mestizo	Mestizo	In union	With partner	Household chores (on their own home)	Household chores (no salary)	No		400	No		Yes	Yes	No	No	No	No	88	103	30	553	33.42885352622062	.536578708286045	.463421291713955	25.5	Overweight	Overweight	Yes	Yes	.9	Normal	186.7	Normal	61.5	Normal	159.1	Elevated triglycerides
290	95	male	62	> 60 years	60-64	60-69	60 - 64	Yes	Yes	0	Illiterate	White	Other	Minorities	In union	With partner	Farm laborer (works on other's land)	Agricultural worker	No		200	Yes	3	Yes	Yes	No	No	No	No	99	102	34	651	34.38525192012289	.5139798493291911	.486020150670809	25.1	Overweight	Overweight	Yes	Yes	1	Normal	199.4	High blood cholesterol	41.4	Normal	327.1	Elevated triglycerides
291	95	female	70	> 60 years	≥65	> o = 70	70 -74	Yes	Yes	0	Illiterate	Montubio/a	Montubio	Minorities	In union	With partner	Household chores (on their own home)	Household chores (no salary)	No		100	No		Yes	Yes	No	No	No	No	104	125	38	524	33.8760286259542	.42504427385137	.57495572614863	34	Obese class I	Obesity	Yes	Yes	1	Normal	196.4	High blood cholesterol	38.2	Low HDL	186.3	Elevated triglycerides
292	95	female	46	18 to 59 years	45-49	40-49	45 - 49	No	No	5	Primary school (1-6)	Mestizo	Mestizo	Mestizo	In union	With partner	Household chores (on their own home)	Household chores (no salary)	No		50	No		Yes	Yes	No	No	Yes	No	108	123	39	498	33.01574096385542	.406597795121372	.593402204878628	37.5	Obese class II	Obesity	Yes	Yes	1	Normal	255.8	High blood cholesterol	57.3	Normal	131.3	Not elevated triglycerides
260	96	male	31	18 to 59 years	30-34	30-39	30 - 34	No	No	11	Curso - Secundaria (1-6)	Montubio/a	Montubio	Minorities	In union	With partner	Driver (owns the vehicle)	Non-agricultural worker and others	Yes	24	400	Yes	3	Yes	Yes	No	No	No	No	87	97	32	546	40.86460805860806	.596563621293548	.403436378706452	24.8	Normal range	Not overweight	No	No	1	Normal	198.3	High blood cholesterol	34.3	Low HDL	200.7	Elevated triglycerides
261	96	female	19	18 to 59 years	18-24	18-29	18-19	No	No	12	Bachillerato (1-3)	Montubio/a	Montubio	Minorities	In union	With partner	Household chores (on their own home)	Household chores (no salary)	No		400	No		Yes	Yes	No	No	Yes	No	102	109	36	660	29.92666666666667	.373150457190357	.626849542809643	31.3	Obese class I	Obesity	Yes	Yes	.8	Normal	236.1	High blood cholesterol	38.7	Low HDL	231.5	Elevated triglycerides
246	97	male	53	18 to 59 years	50-54	50-59	50 - 54	Yes	Yes	0	Illiterate	Montubio/a	Montubio	Minorities	In union	With partner	Other	Non-agricultural worker and others	Yes	104	200	No		Yes	Yes	Si		Yes	Yes	101	100	33	493	43.16186409736308	.58326843374815	.41673156625185	27.8	Overweight	Overweight	Yes	Yes	1	Normal	239.5	High blood cholesterol	35.8	Low HDL	431.8	Elevated triglycerides
247	97	female	54	18 to 59 years	50-54	50-59	50 - 54	No	Yes	3	Primary school (1-6)	Indigenous	Other	Minorities	In union	With partner	Household chores (on their own home)	Household chores (no salary)	Yes	1	300	No		Yes	Yes	No	No	Yes	No	104	106	35	598	34.07929096989966	.451979986338192	.54802001366181	28	Overweight	Overweight	Yes	Yes	1	Normal	209.7	High blood cholesterol	44.2	Low HDL	499.6	Elevated triglycerides
248	97	female	91	> 60 years	≥65	> o = 70	80 +	No	Yes	3	Primary school (1-6)	Mestizo	Mestizo	Mestizo	Widowed	Without partner	Farmer (works on his own land)	Agricultural worker	Yes	1	100	No		Yes	Yes	No	No	Yes	No	97	111	31	663	23.73650075414781	.409250013002548	.590749986997452	29.5	Overweight	Overweight	Yes	Yes	1.1	Normal	172.5	Normal	45.1	Low HDL	177.7	Elevated triglycerides
322	99	female	50	18 to 59 years	50-54	50-59	50 - 54	No	No	6	Primary school (1-6)	Mestizo	Mestizo	Mestizo	In union	With partner	Household chores (on their own home)	Household chores (no salary)	No		399	Yes	2	Yes	Yes	No	No	No	No	115	116	39	561	30.45413725490196	.358705974733828	.641294025266173	38.2	Obese class II	Obesity	Yes	Yes	.9	Normal	189.2	Normal	42.4	Low HDL	187	Elevated triglycerides
255	100	male	31	18 to 59 years	30-34	30-39	30 - 34	No	No	6	Primary school (1-6)	Montubio/a	Montubio	Minorities	Married	With partner	Farm laborer (works on other's land)	Agricultural worker	No		350	Yes	4	Yes	Yes	No	Yes	No	No	94	100	34	412	56.30872815533981	.677602023529962	.322397976470038	27.4	Overweight	Overweight	Yes	Yes	1.3	High serum creatinine	235.7	High blood cholesterol	57.5	Normal	116.9	Not elevated triglycerides
276	100	female	76	> 60 years	≥65	> o = 70	75 - 79	No	No	6	Primary school (1-6)	Mestizo	Mestizo	Mestizo	Widowed	Without partner	Household chores (on their own home)	Household chores (no salary)	No		399	No		Yes	Yes	No	No	No	No	96	109	31	663	26.67149321266968	.45592296090034	.544077039099664	26	Overweight	Overweight	Yes	Yes	.8	Normal	245.2	High blood cholesterol	27.2	Low HDL	486.1	Elevated triglycerides
283	100	female	32	18 to 59 years	30-34	30-39	30 - 34	No	No	12	Curso - Secundaria (1-6)	Mestizo	Mestizo	Mestizo	Married	With partner	Household chores (on their own home)	Household chores (no salary)	No		180	No		Yes	Yes	No	No	No	No	75	91	26	695	27.39562014388489	.539283861100096	.460716138899904	20.8	Normal range	Not overweight	No	No	.9	Normal	224.2	High blood cholesterol	40	Low HDL	139.7	Not elevated triglycerides
301	101	male	35	18 to 59 years	35-39	30-39	35 - 39	No	No	6	Primary school (1-6)	Mestizo	Mestizo	Mestizo	In union	With partner	Other	Non-agricultural worker and others	No		550	Yes	4	Yes	Yes	No	No	No	No	108	117	38	412	55.18170873786407	.54527380175755	.45472619824245	34.2	Obese class I	Obesity	Yes	Yes	1.3	High serum creatinine	182.8	Normal	42.6	Normal	180.9	Elevated triglycerides
302	101	female	38	18 to 59 years	35-39	30-39	35 - 39	No	No	12	Curso - Secundaria (1-6)	Mestizo	Mestizo	Mestizo	In union	With partner	Household chores (on their own home)	Household chores (no salary)	No		399	Yes	1	Yes	Yes	No	No	No	No	90	106	32	635	29.28704724409449	.449877837850914	.550122162149086	27	Overweight	Overweight	Yes	Yes	.9	Normal	194.4	High blood cholesterol	32.9	Low HDL	176.5	Elevated triglycerides
268	103	female	42	18 to 59 years	40-44	40-49	40 - 44	No	No	6	Primary school (1-6)	Mestizo	Mestizo	Mestizo	Married	With partner	Household chores (on their own home)	Household chores (no salary)	No		500	No		Yes	Yes	No	No	No	No	92	106	37	492	34.17819308943089	.5101222849168791	.489877715083121	30.1	Obese class I	Obesity	Yes	Yes	1	Normal	160.4	Normal	43.9	Low HDL	102.3	Not elevated triglycerides
269	103	male	50	18 to 59 years	50-54	50-59	50 - 54	No	No	6	Primary school (1-6)	Montubio/a	Montubio	Minorities	Married	With partner	Other	Non-agricultural worker and others	No		800	No		Yes	Yes	No	No	No	No	98	103	34	460	45.28200869565218	.600557144504671	.399442855495329	28.7	Overweight	Overweight	Yes	Yes	1.2	High serum creatinine	171	Normal	39	Low HDL	77.2	Not elevated triglycerides
272	103	female	19	18 to 59 years	18-24	18-29	18-19	No	No	15	Universidad (1-6)	Montubio/a	Montubio	Minorities	Single	Without partner	Other	Non-agricultural worker and others	No		800	No		Yes	Yes	No	No	No	No	69	89	27	740	25.96683243243243	.54323917222662	.45676082777338	19.6	Underweight	Not overweight	No	No	.9	Normal	116.8	Normal	50.7	Normal	58.5	Not elevated triglycerides
257	104	male	50	18 to 59 years	50-54	50-59	50 - 54	No	No	12	Bachillerato (1-3)	Mestizo	Mestizo	Mestizo	Married	With partner	Security guard	Non-agricultural worker and others	No		400	No		Yes	Yes	No	Yes	No	No	96	99	32	467	46.11771948608137	.643203897992767	.356796102007233	26.3	Overweight	Overweight	Yes	Yes	1	Normal	236.2	High blood cholesterol	45.1	Normal	278.8	Elevated triglycerides
258	104	male	42	18 to 59 years	40-44	40-49	40 - 44	No	No	6	Primary school (1-6)	Montubio/a	Montubio	Minorities	Married	With partner	Construction worker	Non-agricultural worker and others	Yes	3	580	Yes	5	Yes	Yes	No	Yes	No	No	99	106	37	462	47.50545238095238	.590129843241645	.409870156758355	28.8	Overweight	Overweight	Yes	Yes	1.1	Normal	263.3	High blood cholesterol	41.3	Normal	117.4	Not elevated triglycerides
262	104	female	45	18 to 59 years	45-49	40-49	45 - 49	No	No	12	Curso - Secundaria (1-6)	Mestizo	Mestizo	Mestizo	Married	With partner	Household chores (on their own home)	Household chores (no salary)	No		400	No		Yes	Yes	No	No	No	No	100	111	36	466	33.34480472103004	.456778146863425	.543221853136575	35.6	Obese class II	Obesity	Yes	Yes	1	Normal	201.3	High blood cholesterol	43.7	Low HDL	137.4	Not elevated triglycerides
364	104	female	91	> 60 years	≥65	> o = 70	80 +	No	Yes	3	Primary school (1-6)	Montubio/a	Montubio	Minorities	Widowed	Without partner	Household chores (on their own home)	Household chores (no salary)	No		180	No		No	No	No	Yes	No	No	95	87	24	694	24.2282060518732	.5210366892875961	.478963310712404	22.1	Normal range	Not overweight	No	Yes	.9	Normal	189.5	Normal	47.2	Low HDL	125.6	Not elevated triglycerides
365	104	female	18	18 to 59 years	18-24	18-29	18-19	No	No	10	Bachillerato (1-3)	Montubio/a	Montubio	Minorities	Single	Without partner	Other	Non-agricultural worker and others	No		300	No		Yes	Yes	No	No	No	No	79	98	28	680	26.39922205882353	.507677347285068	.492322652714932	22.8	Normal range	Not overweight	No	No	.7	Normal	206.2	High blood cholesterol	50.8	Normal	259.6	Elevated triglycerides
366	104	female	47	18 to 59 years	45-49	40-49	45 - 49	No	No	6	Primary school (1-6)	Mestizo	Mestizo	Mestizo	Married	With partner	Household chores (on their own home)	Household chores (no salary)	No		230	No		Yes	Yes	No	No	No	No	97	99	31	588	27.56302040816326	.470358710036916	.529641289963084	28.2	Overweight	Overweight	Yes	Yes	.7	Normal	214.4	High blood cholesterol	37.7	Low HDL	197.7	Elevated triglycerides
270	105	female	72	> 60 years	≥65	> o = 70	70 -74	No	No	4	Primary school (1-6)	Montubio/a	Montubio	Minorities	Married	With partner	Household chores (on their own home)	Household chores (no salary)	No		100	No		Yes	Yes	No	No	No	No	101	101	28	642	23.51682087227415	.433889683990298	.566110316009702	28.8	Overweight	Overweight	Yes	Yes	1.2	High serum creatinine	241.1	High blood cholesterol	35.6	Low HDL	151.5	Elevated triglycerides
271	105	male	74	> 60 years	≥65	> o = 70	70 -74	Yes	Yes	0	Illiterate	Montubio/a	Montubio	Minorities	Married	With partner	Farm laborer (works on other's land)	Agricultural worker	Yes	1	100	No		Yes	Yes	No	No	No	No	120	106	37	466	45.25707939914163	.49842598457204	.501574015427956	34.1	Obese class I	Obesity	Yes	Yes	.7	Normal	200.1	High blood cholesterol	33	Low HDL	177.4	Elevated triglycerides
375	106	male	52	18 to 59 years	50-54	50-59	50 - 54	No	No	6	Primary school (1-6)	Montubio/a	Montubio	Minorities	In union	With partner	Animal husbandry	Agricultural worker	No		400	Yes	7	No	No	No	No	No	No	111	110	38	467	44.2440920770878	.503919044158175	.496080955841825	33.8	Obese class I	Obesity	Yes	Yes	1.1	Normal	204.1	High blood cholesterol	41.1	Normal	213.6	Elevated triglycerides
398	106	female	37	18 to 59 years	35-39	30-39	35 - 39	No	No	9	Curso - Secundaria (1-6)	Afroecuadorian/Black	Other	Minorities	Separated	Without partner	Household chores (on their own home)	Household chores (no salary)	No		400	No		No	No	No	No	No	No	106	124	38	508	39.42601574803149	.403128995378645	.596871004621355	36.3	Obese class II	Obesity	Yes	Yes	1	Normal	205.7	High blood cholesterol	41	Low HDL	177.7	Elevated triglycerides
300	107	male	50	18 to 59 years	50-54	50-59	50 - 54	No	No	6	Primary school (1-6)	Mestizo	Mestizo	Mestizo	Married	With partner	Farmer (works on his own land)	Agricultural worker	Yes	2	150	Yes	5	Yes	Yes	Si		Yes	No	96	98	32	419	47.99665871121719	.688617772040419	.311382227959581	27.2	Overweight	Overweight	Yes	Yes	1.2	High serum creatinine	171.7	Normal	33.5	Low HDL	207.8	Elevated triglycerides
368	107	female	70	> 60 years	≥65	> o = 70	70 -74	No	Yes	3	Primary school (1-6)	Montubio/a	Montubio	Minorities	Widowed	Without partner	Household chores (on their own home)	Household chores (no salary)	No		500	No		No	No	No	No	No	No	93	102	29	514	46.19649805447471	.6627905029336399	.33720949706636	21.5	Normal range	Not overweight	No	Yes	1.1	Normal	201.5	High blood cholesterol	42.5	Low HDL	152.9	Elevated triglycerides
369	107	male	50	18 to 59 years	50-54	50-59	50 - 54	Yes	Yes	0	Illiterate	Montubio/a	Montubio	Minorities	Married	With partner	Farmer (works on his own land)	Agricultural worker	No		500	No		Yes	Yes	No	No	No	No	85	95	28	541	39.55032162661738	.690232489120722	.309767510879278	21.8	Normal range	Not overweight	No	No	1.2	High serum creatinine	163	Normal	32.8	Low HDL	171.8	Elevated triglycerides
370	107	female	51	18 to 59 years	50-54	50-59	50 - 54	Yes	Yes	0	Illiterate	Mestizo	Mestizo	Mestizo	Married	With partner	Household chores (on their own home)	Household chores (no salary)	No		200	No		Yes	Yes	No	No	No	No	97	102	35	570	30.74117719298246	.458823540193768	.541176459806232	29.3	Overweight	Overweight	Yes	Yes	.7	Normal	204.9	High blood cholesterol	37.3	Low HDL	234.3	Elevated triglycerides
371	107	male	21	18 to 59 years	18-24	18-29	20 - 24	Yes	Yes	0	Illiterate	Montubio/a	Montubio	Minorities	Single	Without partner	Other	Non-agricultural worker and others	No		500	No		Yes	Yes	No	No	No	No	107	121	41	676	28.74198816568047	.381699710035597	.618300289964403	34.3	Obese class I	Obesity	Yes	Yes	.9	Normal	127.1	Normal	36	Low HDL	86.8	Not elevated triglycerides
408	107	female	47	18 to 59 years	45-49	40-49	45 - 49	No	No	10	Básica (1-10)	Mestizo	Mestizo	Mestizo	Married	With partner	Household chores (on their own home)	Household chores (no salary)	No		100	No		Yes	Yes	No	No	No	No	93	108	35	506	30.63921739130435	.482507360492982	.517492639507018	31.4	Obese class I	Obesity	Yes	Yes	1.1	Normal	216.4	High blood cholesterol	48	Low HDL	100.2	Not elevated triglycerides
435	108	female	32	18 to 59 years	30-34	30-39	30 - 34	No	No	12	Curso - Secundaria (1-6)	Mestizo	Mestizo	Mestizo	Married	With partner	Household chores (on their own home)	Household chores (no salary)	No		700	No				No	Yes	No	No	104	102	34	612	28.89913562091503	.413435416608226	.586564583391774	30.6	Obese class I	Obesity	Yes	Yes	.7	Normal	174.9	Normal	37.9	Low HDL	122.9	Not elevated triglycerides
351	109	female	62	> 60 years	60-64	60-69	60 - 64	No	No	12	Curso - Secundaria (1-6)	Mestizo	Mestizo	Mestizo	Married	With partner	Household chores (on their own home)	Household chores (no salary)	No		400	No		Yes	Yes	No	No	No	No	103	108	31	593	28.68513322091062	.419373292703372	.580626707296628	31.2	Obese class I	Obesity	Yes	Yes	1	Normal	216.8	High blood cholesterol	56.6	Normal	125.8	Not elevated triglycerides
424	109	male	31	18 to 59 years	30-34	30-39	30 - 34	No	No	19	Universidad (1-6)	Mestizo	Mestizo	Mestizo	In union	With partner	Other	Non-agricultural worker and others	Yes	1	500	No		Yes	Yes	No	No	No	No	89	105	32	565	39.72579823008849	.597380424512609	.402619575487391	24.1	Normal range	Not overweight	No	No	1.2	High serum creatinine	209.2	High blood cholesterol	56	Normal	95.3	Not elevated triglycerides
425	109	female	23	18 to 59 years	18-24	18-29	20 - 24	No	No	13	Bachillerato (1-3)	Mestizo	Mestizo	Mestizo	In union	With partner	Household chores (on their own home)	Household chores (no salary)	No		670	No		Yes	Yes	No	No	No	No	95	107	37	559	29.13752236135957	.422282932773327	.577717067226673	32.8	Obese class I	Obesity	Yes	Yes	.9	Normal	216.9	High blood cholesterol	45.2	Low HDL	220.2	Elevated triglycerides
361	110	female	53	18 to 59 years	50-54	50-59	50 - 54	No	No	6	Primary school (1-6)	Mestizo	Mestizo	Mestizo	Single	Without partner	Household chores (on their own home)	Household chores (no salary)	Yes	2	300	No		Yes	Yes	No	No	No	No	86	94	29	774	24.72787467700259	.490632434067512	.509367565932488	20.9	Normal range	Not overweight	No	No	.8	Normal	172.2	Normal	40.1	Low HDL	231.2	Elevated triglycerides
362	110	female	23	18 to 59 years	18-24	18-29	20 - 24	No	No	16	Universidad (1-6)	Montubio/a	Montubio	Minorities	Single	Without partner	Other	Non-agricultural worker and others	Yes	1	300	No		Yes	Yes	No	No	No	No	85	100	29	625	32.07555840000001	.518183495961228	.481816504038772	23.5	Normal range	Not overweight	No	No	.8	Normal	158.2	Normal	31.6	Low HDL	284.5	Elevated triglycerides
443	110	female	86	> 60 years	≥65	> o = 70	80 +	No	Yes	3	Primary school (1-6)	White	Other	Minorities	Married	With partner	Household chores (on their own home)	Household chores (no salary)	No		200	No		No	No	No	No	No	No	84	86	25					18.2	Underweight	Not overweight	No	No	.9	Normal	226.8	High blood cholesterol	63	Normal	100.4	Not elevated triglycerides
444	110	male	86	> 60 years	≥65	> o = 70	80 +	No	Yes	3	Primary school (1-6)	Montubio/a	Montubio	Minorities	Married	With partner	Other	Non-agricultural worker and others	No		200	No		Yes	Yes	No	Yes	No	No	88	92	27					21	Normal range	Not overweight	No	No	1.2	High serum creatinine	155.8	Normal	29.9	Low HDL	165.4	Elevated triglycerides
315	111	female	28	18 to 59 years	25-29	18-29	25 - 29	No	No	18	Universidad (1-6)	Mestizo	Mestizo	Mestizo	In union	With partner	Teacher	Non-agricultural worker and others	No		1200	No		Yes	Yes	No	No	Yes	No	75	96	27	668	26.20070508982036	.515761911216936	.484238088783064	22.8	Normal range	Not overweight	No	No	.8	Normal	156.8	Normal	29.6	Low HDL	107.1	Not elevated triglycerides
427	111	female	20	18 to 59 years	18-24	18-29	20 - 24	No	No	16	Universidad (1-6)	Mestizo	Mestizo	Mestizo	Single	Without partner	Other	Non-agricultural worker and others	No		1200	No		Yes	Yes	Si		Yes	No	85	105	28	696	30.14709051724138	.453339707026186	.54666029297381	24.4	Normal range	Not overweight	No	No	1	Normal	217.7	High blood cholesterol	47.7	Low HDL	94.90000000000001	Not elevated triglycerides
428	111	female	50	18 to 59 years	50-54	50-59	50 - 54	No	No	4	Primary school (1-6)	Mestizo	Mestizo	Mestizo	Married	With partner	Household chores (on their own home)	Household chores (no salary)	No		400	No		Yes	Yes	No	No	Yes	No	106	112	36	491	36.94470010183299	.462966166689636	.537033833310364	33	Obese class I	Obesity	Yes	Yes	1.1	Normal	221.4	High blood cholesterol	28.6	Low HDL	183.1	Elevated triglycerides
437	111	male	20	18 to 59 years	18-24	18-29	20 - 24	No	No	15	Universidad (1-6)	Mestizo	Mestizo	Mestizo	Single	Without partner	Other	Non-agricultural worker and others	No		800	No		Yes	Yes	No	No	Yes	No	86	112	32	546	41.68553846153846	.616649977241693	.383350022758307	23.9	Normal range	Not overweight	No	No	1	Normal	165.6	Normal	55.7	Normal	76.7	Not elevated triglycerides
403	113	male	43	18 to 59 years	40-44	40-49	40 - 44	Yes	Yes	0	Illiterate	Montubio/a	Montubio	Minorities	Single	Without partner	Farmer (works on his own land)	Agricultural worker	Yes	312	200	Yes	7	Yes	Yes	No	No	No	No	100	103	35	452	46.44203318584071	.625903412208096	.374096587791904	27.9	Overweight	Overweight	Yes	Yes	.9	Normal	194.9	High blood cholesterol	35.4	Low HDL	324.3	Elevated triglycerides
404	113	male	21	18 to 59 years	18-24	18-29	20 - 24	No	No	18	Universidad (1-6)	Mestizo	Mestizo	Mestizo	Single	Without partner	Other	Non-agricultural worker and others	No		400	No		Yes	Yes	No	Yes	Yes	No	81	98	30	634	36.51659148264984	.609625901212852	.390374098787148	21.4	Normal range	Not overweight	No	No	1.4	High serum creatinine	227.1	High blood cholesterol	47.9	Normal	137.6	Not elevated triglycerides
426	113	female	47	18 to 59 years	45-49	40-49	45 - 49	No	Yes	2	Primary school (1-6)	Mestizo	Mestizo	Mestizo	Single	Without partner	Household chores (on their own home)	Household chores (no salary)	No		340	No		No	No	No	No	No	No	76	94	30	666	27.79404804804805	.548206075898384	.451793924101616	21.3	Normal range	Not overweight	No	No	1.1	Normal	251.4	High blood cholesterol	44.6	Low HDL	149.6	Not elevated triglycerides
333	114	male	58	18 to 59 years	55-59	50-59	55 - 59	No	Yes	3	Primary school (1-6)	Montubio/a	Montubio	Minorities	In union	With partner	Farmer (works on his own land)	Agricultural worker	Yes	5	200	Yes	6	Yes	Yes	No	Yes	No	No	90	98	29	503	41.15029821073559	.610538549120706	.389461450879294	26.3	Overweight	Overweight	Yes	No	1.1	Normal	161.8	Normal	32.7	Low HDL	290	Elevated triglycerides
363	114	female	55	18 to 59 years	55-59	50-59	55 - 59	No	No	6	Primary school (1-6)	Afroecuadorian/Black	Other	Minorities	In union	With partner	Household chores (on their own home)	Household chores (no salary)	No		150	No		Yes	Yes	No	No	No	No	94	96	30	643	27.37978227060653	.472065211562182	.527934788437818	25.7	Overweight	Overweight	Yes	Yes	1	Normal	196.4	High blood cholesterol	52.7	Normal	120.7	Not elevated triglycerides
432	116	male	19	18 to 59 years	18-24	18-29	18-19	Yes	Yes	0	Illiterate	White	Other	Minorities	Single	Without partner	Farm laborer (works on other's land)	Agricultural worker	No		460	No		Yes	Yes	No	Yes	No	No	77	85	26	598	37.91985953177257	.7306331316333829	.269366868366617	18.8	Underweight	Not overweight	No	No	1.4	High serum creatinine	164.7	Normal	76.3	Normal	52.9	Not elevated triglycerides
386	117	male	57	18 to 59 years	55-59	50-59	55 - 59	No	No	6	Primary school (1-6)	Mestizo	Mestizo	Mestizo	Married	With partner	Farmer (works on his own land)	Agricultural worker	Yes	104	400	Yes	4	Yes	Yes	No	Yes	No	No	103	104	32	463	41.37027213822894	.58350172268306	.41649827731694	29.8	Overweight	Overweight	Yes	Yes	1	Normal	221.7	High blood cholesterol	40.9	Normal	159.4	Elevated triglycerides
419	117	female	50	18 to 59 years	50-54	50-59	50 - 54	No	No	6	Primary school (1-6)	Mestizo	Mestizo	Mestizo	Married	With partner	Household chores (on their own home)	Household chores (no salary)	No		160	No		Yes	Yes	No	No	No	No	90	96	29	623	27.49162760834671	.495344641591833	.504655358408167	25.3	Overweight	Overweight	Yes	Yes	1.1	Normal	177.2	Normal	35.2	Low HDL	179.9	Elevated triglycerides
311	118	male	55	18 to 59 years	55-59	50-59	55 - 59	No	No	15	Universidad (1-6)	Montubio/a	Montubio	Minorities	In union	With partner	Shop assistant (employee)	Non-agricultural worker and others	Yes	1	300	Yes	3	Yes	Yes	No	No	No	No	110	109	35	445	50.57730337078651	.550351505666883	.449648494333117	31.7	Obese class I	Obesity	Yes	Yes	1.4	High serum creatinine	191.3	High blood cholesterol	36.3	Low HDL	142.4	Not elevated triglycerides
353	118	female	52	18 to 59 years	50-54	50-59	50 - 54	No	No	6	Primary school (1-6)	Mestizo	Mestizo	Mestizo	In union	With partner	Household chores (on their own home)	Household chores (no salary)	No		280	No		Yes	Yes	No	No	Yes	No	100	102	30	547	33.75275319926875	.48012451208064	.519875487919363	28.8	Overweight	Overweight	Yes	Yes	1	Normal	141.1	Normal	49.1	Low HDL	126.3	Not elevated triglycerides
345	119	male	63	> 60 years	60-64	60-69	60 - 64	No	No	6	Primary school (1-6)	Montubio/a	Montubio	Minorities	Married	With partner	Farmer (works on his own land)	Agricultural worker	Yes	364	400	Yes	7	Yes	Yes	No	Yes	No	No	87	90	28	586	35.94803924914676	.629562859004322	.370437140995678	22.5	Normal range	Not overweight	No	No	1.1	Normal	160.9	Normal	36.8	Low HDL	85.8	Not elevated triglycerides
346	119	male	55	18 to 59 years	55-59	50-59	55 - 59	No	No	6	Primary school (1-6)	Montubio/a	Montubio	Minorities	Married	With partner	Household chores (on their own home)	Household chores (no salary)	No		160	No		Yes	Yes	No	No	Yes	No	119	127	36	468	39.69117735042735	.428630424950619	.571369575049381	40.6	Obese class III	Obesity	Yes	Yes	.9	Normal	206.3	High blood cholesterol	39	Low HDL	213.1	Elevated triglycerides
348	119	male	27	18 to 59 years	25-29	18-29	25 - 29	No	No	10	Bachillerato (1-3)	Montubio/a	Montubio	Minorities	Single	Without partner	Mechanic, electrician, carpenter (official)	Non-agricultural worker and others	Yes	364	200	Yes	7	Yes	Yes	Si		No	No	111	117	36	516	41.12737209302326	.455452625614876	.544547374385124	34.4	Obese class I	Obesity	Yes	Yes	.9	Normal	210.4	High blood cholesterol	36.8	Low HDL	130.8	Not elevated triglycerides
393	121	female	43	18 to 59 years	40-44	40-49	40 - 44	No	No	9	Curso - Secundaria (1-6)	Mestizo	Mestizo	Mestizo	In union	With partner	Household chores (on their own home)	Household chores (no salary)	No		200	No		Yes	Yes	No	No	No	No	89	104	31	572	34.30732692307693	.507504836140191	.492495163859809	26	Overweight	Overweight	Yes	Yes	.8	Normal	173.1	Normal	74.3	Normal	108	Not elevated triglycerides
394	121	male	18	18 to 59 years	18-24	18-29	18-19	No	No	12	Curso - Secundaria (1-6)	Mestizo	Mestizo	Mestizo	Single	Without partner	Other	Non-agricultural worker and others	No		300	No		Yes	Yes	No	No	No	No	91	104	28	668	35.68926796407185	.552465448360245	.447534551639755	22.6	Normal range	Not overweight	No	No	.8	Normal	175.6	Normal	51.5	Normal	161.4	Elevated triglycerides
395	121	female	20	18 to 59 years	18-24	18-29	20 - 24	No	No	16	Universidad (1-6)	Mestizo	Mestizo	Mestizo	Single	Without partner	Other	Non-agricultural worker and others	No		400	No		Yes	Yes	No	No	Yes	No	83	98	28	752	27.60717952127659	.51314460076722	.48685539923278	20.2	Normal range	Not overweight	No	No	.7	Normal	122.3	Normal	57.5	Normal	68.59999999999999	Not elevated triglycerides
310	122	male	46	18 to 59 years	45-49	40-49	45 - 49	No	No	6	Primary school (1-6)	Montubio/a	Montubio	Minorities	Married	With partner	Other	Non-agricultural worker and others	Yes	52	500	Yes	1	Yes	Yes	No	Yes	No	No	119	116	38	401	59.4233391521197	.529148166982366	.470851833017634	35.8	Obese class II	Obesity	Yes	Yes	1	Normal	167.5	Normal	32.7	Low HDL	139.6	Not elevated triglycerides
344	122	female	53	18 to 59 years	50-54	50-59	50 - 54	No	No	6	Primary school (1-6)	Mestizo	Mestizo	Mestizo	Married	With partner	Household chores (on their own home)	Household chores (no salary)	No		200	No		No	No	No	No	No	No	90	93	29	513	32.93873489278752	.568890067232945	.431109932767055	26	Overweight	Overweight	Yes	Yes	.6	Normal	192.1	High blood cholesterol	25.7	Low HDL	496.4	Elevated triglycerides
358	122	male	21	18 to 59 years	18-24	18-29	20 - 24	No	No	15	Universidad (1-6)	Montubio/a	Montubio	Minorities	Single	Without partner	Other	Non-agricultural worker and others	Yes	2	400	No		Yes	Yes	No	Yes	No	No	116	117	37	423	55.58008274231678	.49536615634863	.504633843651366	36.6	Obese class II	Obesity	Yes	Yes	1	Normal	271.4	High blood cholesterol	18.4	Low HDL	344.2	Elevated triglycerides
354	123	male	22	18 to 59 years	18-24	18-29	20 - 24	No	No	18	Universidad (1-6)	Mestizo	Mestizo	Mestizo	Single	Without partner	Shop assistant (employee)	Non-agricultural worker and others	Yes	2	300	No		Yes	Yes	No	No	No	No	110	110	32	575	39.93618086956521	.468185004332535	.531814995667465	30.2	Obese class I	Obesity	Yes	Yes	1.1	Normal	212	High blood cholesterol	60.6	Normal	185.3	Elevated triglycerides
396	126	female	58	18 to 59 years	55-59	50-59	55 - 59	No	Yes	2	Primary school (1-6)	Mestizo	Mestizo	Mestizo	In union	With partner	Household chores (on their own home)	Household chores (no salary)	No		100	No				No	No	No	No	101	113	37	492	37.08995121951219	.449030886434772	.550969113565228	33.9	Obese class I	Obesity	Yes	Yes	.9	Normal	192.8	High blood cholesterol	45.1	Low HDL	160.3	Elevated triglycerides
411	127	female	48	18 to 59 years	45-49	40-49	45 - 49	No	No	6	Primary school (1-6)	Mestizo	Mestizo	Mestizo	In union	With partner	Household chores (on their own home)	Household chores (no salary)	No		400	No		No	No	No	No	No	No	90	109	33	613	32.27355791190865	.449492450026583	.550507549973417	27.6	Overweight	Overweight	Yes	Yes	1.3	High serum creatinine	262	High blood cholesterol	45.3	Low HDL	173.5	Elevated triglycerides
416	127	female	26	18 to 59 years	25-29	18-29	25 - 29	No	No	12	Curso - Secundaria (1-6)	Montubio/a	Montubio	Minorities	Single	Without partner	Household chores (on their own home)	Household chores (no salary)	No		400	No		Yes	Yes	No	No	No	No	90	108	34	587	31.36298977853492	.475917902557434	.524082097442566	27.4	Overweight	Overweight	Yes	Yes	1.1	Normal	223.5	High blood cholesterol	51.9	Normal	61.8	Not elevated triglycerides
387	128	male	51	18 to 59 years	50-54	50-59	50 - 54	No	No	6	Primary school (1-6)	White	Other	Minorities	Married	With partner	Shop assistant (employee)	Non-agricultural worker and others	Yes	2	600	No		Yes	Yes	Si		Yes	No	100	109	32	466	48.12538841201716	.584045975873995	.415954024126005	28.8	Overweight	Overweight	Yes	Yes	1	Normal	219.8	High blood cholesterol	40.2	Normal	531.6	Elevated triglycerides
391	128	male	18	18 to 59 years	18-24	18-29	18-19	No	No	12	Curso - Secundaria (1-6)	Montubio/a	Montubio	Minorities	Single	Without partner	Other	Non-agricultural worker and others	No		120	No		Yes	Yes	No	No	No	No	110	113	35	512	50.4105546875	.510745234929078	.489254765070922	29.7	Overweight	Overweight	Yes	Yes	.9	Normal	165.6	Normal	46	Normal	287.9	Elevated triglycerides
392	128	female	47	18 to 59 years	45-49	40-49	45 - 49	No	No	6	Primary school (1-6)	Mestizo	Mestizo	Mestizo	Separated	Without partner	Household chores (on their own home)	Household chores (no salary)	No		200	No		Yes	Yes	No	No	No	No	103	105	29	515	37.67279805825243	.523961030017419	.476038969982581	27.7	Overweight	Overweight	Yes	Yes	.8	Normal	202.9	High blood cholesterol	43.1	Low HDL	242.2	Elevated triglycerides
356	129	male	48	18 to 59 years	45-49	40-49	45 - 49	Yes	Yes	0	Illiterate	Montubio/a	Montubio	Minorities	Married	With partner	Farmer (works on his own land)	Agricultural worker	Yes	5	120	Yes	3	Yes	Yes	Si		Yes	No	96	99	34	395	51.58157974683544	.707566251671268	.292433748328732	27.7	Overweight	Overweight	Yes	Yes	1	Normal	169.5	Normal	29.1	Low HDL	192.6	Elevated triglycerides
296	130	female	41	18 to 59 years	40-44	40-49	40 - 44	No	No	6	Primary school (1-6)	Montubio/a	Montubio	Minorities	Married	With partner	Household chores (on their own home)	Household chores (no salary)	No		400	No		Yes	Yes	No	No	Yes	No	99	110	38	489	37.29357055214724	.470878416062465	.5291215839375349	32.5	Obese class I	Obesity	Yes	Yes	1	Normal	221.8	High blood cholesterol	42.4	Low HDL	168	Elevated triglycerides
297	130	male	52	18 to 59 years	50-54	50-59	50 - 54	No	No	10	Curso - Secundaria (1-6)	Afroecuadorian/Black	Other	Minorities	Married	With partner	Other	Non-agricultural worker and others	Yes	4	800	No		Yes	Yes	Si		Yes	No	94	98	31	520	38.80669038461538	.569013055492894	.430986944507106	27.6	Overweight	Overweight	Yes	Yes	1	Normal	201.3	High blood cholesterol	48.2	Normal	82.90000000000001	Not elevated triglycerides
244	131	male	54	18 to 59 years	50-54	50-59	50 - 54	No	No	6	Primary school (1-6)	Montubio/a	Montubio	Minorities	Married	With partner	Farm laborer (works on other's land)	Agricultural worker	Yes	6	260	Yes	5	Yes	Yes	No	Yes	No	No	90	95	31	499	46.32006212424849	.637139781626527	.362860218373473	24.8	Normal range	Not overweight	No	No	1	Normal	184	Normal	39.1	Low HDL	223	Elevated triglycerides
349	131	female	52	18 to 59 years	50-54	50-59	50 - 54	No	No	10	Bachillerato (1-3)	Montubio/a	Montubio	Minorities	Married	With partner	Household chores (on their own home)	Household chores (no salary)	No		280	No		Yes	Yes	No	Yes	No	No	101	107	31	508	34.41729133858268	.46259800186267	.53740199813733	32.2	Obese class I	Obesity	Yes	Yes	.9	Normal	150.2	Normal	31	Low HDL	164.7	Elevated triglycerides
350	131	female	26	18 to 59 years	25-29	18-29	25 - 29	No	No	12	Curso - Secundaria (1-6)	Mestizo	Mestizo	Mestizo	In union	With partner	Other	Non-agricultural worker and others	No		400	No		Yes	Yes	No	No	No	No	94	105	31	716	26.99983100558659	.413473675430116	.586526324569884	26.4	Overweight	Overweight	Yes	Yes	.9	Normal	159.4	Normal	40.6	Low HDL	75.2	Not elevated triglycerides
352	131	male	21	18 to 59 years	18-24	18-29	20 - 24	No	No	13	Bachillerato (1-3)	Montubio/a	Montubio	Minorities	Single	Without partner	Driver (owns the vehicle)	Non-agricultural worker and others	No		80	No		Yes	Yes	No	No	No	No	83	99	30	526	45.1793897338403	.62923941133482	.37076058866518	23.9	Normal range	Not overweight	No	No	1.1	Normal	130.4	Normal	40.1	Normal	104.3	Not elevated triglycerides
373	132	female	43	18 to 59 years	40-44	40-49	40 - 44	No	No	6	Primary school (1-6)	Mestizo	Mestizo	Mestizo	In union	With partner	Animal husbandry	Agricultural worker	Yes	2	600	Yes	5	Yes	Yes	No	Yes	No	No	96	110	32	556	34.79496402877698	.470838484827835	.529161515172165	28.8	Overweight	Overweight	Yes	Yes	.9	Normal	176.7	Normal	33.3	Low HDL	183.8	Elevated triglycerides
374	132	male	34	18 to 59 years	30-34	30-39	30 - 34	No	No	12	Curso - Secundaria (1-6)	Mestizo	Mestizo	Mestizo	In union	With partner	Construction worker	Non-agricultural worker and others	No		200	Yes	6	Yes	Yes	No	Yes	No	No	108	115	37	447	48.86469574944071	.519837188823837	.480162811176163	33.7	Obese class I	Obesity	Yes	Yes	.9	Normal	192.8	High blood cholesterol	26.7	Low HDL	428.9	Elevated triglycerides
409	133	female	72	> 60 years	≥65	> o = 70	70 -74	No	Yes	2	Literacy center	Montubio/a	Montubio	Minorities	Single	Without partner	Household chores (on their own home)	Household chores (no salary)	No		140	No		No	No	No	Yes	No	No	66	80	23	773	21.65068434670116	.650170701102137	.349829298897863	16.2	Underweight	Not overweight	No	No	1.1	Normal	286.8	High blood cholesterol	83.3	Normal	122	Not elevated triglycerides
430	134	female	68	> 60 years	≥65	60-69	65 -69	No	No	6	Primary school (1-6)	Mestizo	Mestizo	Mestizo	Single	Without partner	Household chores (on their own home)	Household chores (no salary)	Yes	2	100	No		Yes	Yes	No	No	No	No	88	93	27	563	25.94407815275311	.555547712050388	.444452287949612	25.2	Overweight	Overweight	Yes	Yes	1.2	High serum creatinine	200.9	High blood cholesterol	55.1	Normal	174.9	Elevated triglycerides
431	134	female	69	> 60 years	≥65	60-69	65 -69	Yes	Yes	0	Illiterate	Mestizo	Mestizo	Mestizo	Single	Without partner	Other	Non-agricultural worker and others	Yes	2	100	No		Yes	Yes	No	No	No	No	71	82	23	563	26.26944760213144	.786510407249444	.213489592750556	17.7	Underweight	Not overweight	No	No	1.2	High serum creatinine	246.2	High blood cholesterol	94.40000000000001	Normal	117.3	Not elevated triglycerides
438	134	female	78	> 60 years	≥65	> o = 70	75 - 79	No	No	6	Primary school (1-6)	Mestizo	Mestizo	Mestizo	Married	With partner	Household chores (on their own home)	Household chores (no salary)	Yes	2	100	No		Yes	Yes	No	Yes	No	No	100	98	32	469	33.98054371002132	.593028686038767	.406971313961233	27.2	Overweight	Overweight	Yes	Yes	1.1	Normal	132.8	Normal	75.09999999999999	Normal	117.2	Not elevated triglycerides
385	135	female	27	18 to 59 years	25-29	18-29	25 - 29	No	No	12	Bachillerato (1-3)	Montubio/a	Montubio	Minorities	Married	With partner	Other	Non-agricultural worker and others	No		400	No		Yes	Yes	No	No	No	No	96	110	34	619	30.28038126009693	.426484243099957	.573515756900043	29.1	Overweight	Overweight	Yes	Yes	.8	Normal	133.8	Normal	32.8	Low HDL	92.90000000000001	Not elevated triglycerides
273	136	female	66	> 60 years	≥65	60-69	65 -69	Yes	Yes	0	Illiterate	Montubio/a	Montubio	Minorities	Widowed	Without partner	Household chores (on their own home)	Household chores (no salary)	No		100	No		Yes	Yes	No	No	No	No	110	109	33	496	35.98354032258064	.474716890799217	.525283109200783	31.9	Obese class I	Obesity	Yes	Yes	.9	Normal	169.6	Normal	25.3	Low HDL	172.1	Elevated triglycerides
414	136	female	30	18 to 59 years	30-34	30-39	30 - 34	No	No	12	Curso - Secundaria (1-6)	Montubio/a	Montubio	Minorities	Single	Without partner	Shop assistant (employee)	Non-agricultural worker and others	No		400	No		Yes	Yes	No	Yes	No	No	95	110	37	524	37.50634351145038	.467077752321923	.5329222476780801	30.5	Obese class I	Obesity	Yes	Yes	1	Normal	175.8	Normal	32.5	Low HDL	220.1	Elevated triglycerides
415	136	female	38	18 to 59 years	35-39	30-39	35 - 39	No	No	6	Primary school (1-6)	Mestizo	Mestizo	Mestizo	In union	With partner	Household chores (on their own home)	Household chores (no salary)	No		400	Yes	1	Yes	Yes	No	Yes	No	No	96	109	36	540	35.31398333333334	.485749426868409	.5142505731315909	28.7	Overweight	Overweight	Yes	Yes	1	Normal	175.4	Normal	56.5	Normal	97.5	Not elevated triglycerides
383	137	male	32	18 to 59 years	30-34	30-39	30 - 34	No	No	6	Primary school (1-6)	Mestizo	Mestizo	Mestizo	In union	With partner	Farmer (works on his own land)	Agricultural worker	Yes	3	40	Yes	2	Yes	Yes	No	Yes	No	No	96	104	35	482	43.08504356846473	.620821953436091	.379178046563909	26.7	Overweight	Overweight	Yes	Yes	1	Normal	218.1	High blood cholesterol	44.6	Normal	124.7	Not elevated triglycerides
384	137	male	46	18 to 59 years	45-49	40-49	45 - 49	Yes	Yes	0	Illiterate	Mestizo	Mestizo	Mestizo	Separated	Without partner	Farm laborer (works on other's land)	Agricultural worker	Yes	52	60	Yes	2	Yes	Yes	No	No	No	No	93	101	34	544	38.97240992647059	.589597729598647	.410402270401353	25.5	Overweight	Overweight	Yes	No	1	Normal	249.4	High blood cholesterol	39.3	Low HDL	131.1	Not elevated triglycerides
397	137	female	24	18 to 59 years	18-24	18-29	20 - 24	No	No	10	Básica (1-10)	Mestizo	Mestizo	Mestizo	In union	With partner	Household chores (on their own home)	Household chores (no salary)	No		70	No		Yes	Yes	No	No	No	No	107	119	38	509	36.80932023575639	.419718588777154	.580281411222846	35.1	Obese class II	Obesity	Yes	Yes	.9	Normal	160.3	Normal	38.7	Low HDL	153.1	Elevated triglycerides
399	137	female	74	> 60 years	≥65	> o = 70	70 -74	Yes	Yes	0	Illiterate	Montubio/a	Montubio	Minorities	Widowed	Without partner	Household chores (on their own home)	Household chores (no salary)	No		60	No		No	No	No	No	No	No	81	84	25	754	21.84435543766578	.562998851486232	.437001148513768	19.2	Underweight	Not overweight	No	No	2.4	High serum creatinine	180.5	Normal	50.8	Normal	163.2	Elevated triglycerides
420	139	female	45	18 to 59 years	45-49	40-49	45 - 49	No	No	6	Primary school (1-6)	Mestizo	Mestizo	Mestizo	In union	With partner	Household chores (on their own home)	Household chores (no salary)	No		40	No		Yes	Yes	No	No	Yes	No	83	99	29	587	31.71849403747871	.550668299261783	.449331700738217	23.6	Normal range	Not overweight	No	No	1	Normal	171.9	Normal	46	Low HDL	140.8	Not elevated triglycerides
423	139	female	24	18 to 59 years	18-24	18-29	20 - 24	No	No	6	Primary school (1-6)	Mestizo	Mestizo	Mestizo	Single	Without partner	Cleaning services	Non-agricultural worker and others	No		400	No		Yes	Yes	No	No	No	No	93	108	31	668	31.91425	.452684397163121	.54731560283688	25.2	Overweight	Overweight	Yes	Yes	1	Normal	168.8	Normal	43.1	Low HDL	125.5	Not elevated triglycerides
417	140	female	51	18 to 59 years	50-54	50-59	50 - 54	No	No	6	Primary school (1-6)	Mestizo	Mestizo	Mestizo	Single	Without partner	Household chores (on their own home)	Household chores (no salary)	No		180	Yes	1	Yes	Yes	No	No	No	No	93	100	34	452	36.85767920353982	.5993118569681271	.400688143031873	27.7	Overweight	Overweight	Yes	Yes	1.1	Normal	168	Normal	40.4	Low HDL	144	Not elevated triglycerides
418	140	female	18	18 to 59 years	18-24	18-29	18-19	No	No	12	Curso - Secundaria (1-6)	Indigenous	Other	Minorities	In union	With partner	Household chores (on their own home)	Household chores (no salary)	No		200	No		Yes	Yes	No	No	No	No	93	112	35	507	33.28238856015779	.470090233900534	.5299097660994661	31.8	Obese class I	Obesity	Yes	Yes	1.1	Normal	211.3	High blood cholesterol	74.09999999999999	Normal	91.3	Not elevated triglycerides
422	141	female	33	18 to 59 years	30-34	30-39	30 - 34	Yes	Yes	0	Illiterate	White	Other	Minorities	In union	With partner	Household chores (on their own home)	Household chores (no salary)	No		150	No		Yes	Yes	No	No	No	No	97	110	35	578	28.98588062283737	.404266117473324	.595733882526676	33.1	Obese class I	Obesity	Yes	Yes	.9	Normal	210.6	High blood cholesterol	59.5	Normal	106.5	Not elevated triglycerides
380	142	female	34	18 to 59 years	30-34	30-39	30 - 34	No	No	6	Primary school (1-6)	Afroecuadorian/Black	Other	Minorities	Separated	Without partner	Household chores (on their own home)	Household chores (no salary)	No		20	No		No	No	No	No	No	No	88	101	34	526	35.34387642585551	.567317438617263	.432682561382737	25.2	Overweight	Overweight	Yes	Yes	1	Normal	178.7	Normal	48.8	Low HDL	64.8	Not elevated triglycerides
381	142	female	33	18 to 59 years	30-34	30-39	30 - 34	No	No	6	Primary school (1-6)	Mestizo	Mestizo	Mestizo	Single	Without partner	Household chores (on their own home)	Household chores (no salary)	No		57	Yes	3	Yes	Yes	No	No	No	No	104	109	38	506	33.73695652173913	.453453716690042	.546546283309958	33	Obese class I	Obesity	Yes	Yes	.9	Normal	186.2	Normal	52.9	Normal	122.6	Not elevated triglycerides
388	142	male	53	18 to 59 years	50-54	50-59	50 - 54	Yes	Yes	0	Illiterate	Montubio/a	Montubio	Minorities	In union	With partner	Other	Non-agricultural worker and others	No		150	No		Yes	Yes	No	Yes	No	No	99	99	34	469	46.9008933901919	.604392956059174	.395607043940826	27.8	Overweight	Overweight	Yes	Yes	.9	Normal	180	Normal	46.7	Normal	123.3	Not elevated triglycerides
389	142	female	51	18 to 59 years	50-54	50-59	50 - 54	No	No	6	Primary school (1-6)	Mestizo	Mestizo	Mestizo	In union	With partner	Household chores (on their own home)	Household chores (no salary)	No		400	Yes	7	Yes	Yes	No	No	No	No	102	101	35	578	30.36967301038062	.451929657892569	.548070342107431	29.4	Overweight	Overweight	Yes	Yes	.8	Normal	245.6	High blood cholesterol	43.6	Low HDL	153.3	Elevated triglycerides
400	142	male	23	18 to 59 years	18-24	18-29	20 - 24	No	No	13	Bachillerato (1-3)	Mestizo	Mestizo	Mestizo	Single	Without partner	Other	Non-agricultural worker and others	No		600	No		Yes	Yes	Si		No	No	98	104	38	517	48.12178723404255	.562827920865995	.437172079134005	26.9	Overweight	Overweight	Yes	Yes	1	Normal	174.6	Normal	50.1	Normal	154.3	Elevated triglycerides
405	143	female	70	> 60 years	≥65	> o = 70	70 -74	No	Yes	3	Primary school (1-6)	White	Other	Minorities	Widowed	Without partner	Household chores (on their own home)	Household chores (no salary)	No		500	No		Yes	Yes	No	No	No	No	93	90	28	748	26.57854411764706	.5252676703092301	.47473232969077	20	Normal range	Not overweight	No	Yes	1	Normal	152.7	Normal	53.6	Normal	172.2	Elevated triglycerides
406	143	male	40	18 to 59 years	40-44	40-49	40 - 44	No	No	6	Primary school (1-6)	Mestizo	Mestizo	Mestizo	Married	With partner	Shop assistant (employee)	Non-agricultural worker and others	Yes	3	700	No		Yes	Yes	No	Yes	No	No	90	101	33	490	42.93821224489796	.6380120690178001	.3619879309822	25.6	Overweight	Overweight	Yes	No	1.4	High serum creatinine	167.9	Normal	38.9	Low HDL	187.1	Elevated triglycerides
407	143	female	36	18 to 59 years	35-39	30-39	35 - 39	No	No	6	Primary school (1-6)	Mestizo	Mestizo	Mestizo	Married	With partner	Household chores (on their own home)	Household chores (no salary)	No		400	No		No	No	No	No	No	No	85	97	28	726	26.68165151515151	.494104657687991	.5058953423120091	21.9	Normal range	Not overweight	No	No	.9	Normal	195.2	High blood cholesterol	42.3	Low HDL	149.7	Not elevated triglycerides
429	143	male	35	18 to 59 years	35-39	30-39	35 - 39	No	No	6	Primary school (1-6)	Montubio/a	Montubio	Minorities	Single	Without partner	Mechanic, electrician, carpenter (official)	Non-agricultural worker and others	Yes	2	400	Yes	5	Yes	Yes	Si		No	No	79	95	27	620	35.75451451612903	.659677389596477	.340322610403523	20.3	Normal range	Not overweight	No	No	1	Normal	229.8	High blood cholesterol	50.3	Normal	181.5	Elevated triglycerides
413	145	female	70	> 60 years	≥65	> o = 70	70 -74	No	Yes	3	Primary school (1-6)	Mestizo	Mestizo	Mestizo	Married	With partner	Household chores (on their own home)	Household chores (no salary)	No		399	No		Yes	Yes	No	No	No	No	92	104	34	523	32.76711281070746	.506446874972295	.493553125027705	28.7	Overweight	Overweight	Yes	Yes	1.1	Normal	246.7	High blood cholesterol	58.4	Normal	175.8	Elevated triglycerides
359	146	male	71	> 60 years	≥65	> o = 70	70 -74	No	No	6	Primary school (1-6)	Montubio/a	Montubio	Minorities	Married	With partner	Farmer (works on his own land)	Agricultural worker	Yes	1	400	Yes	5	Yes	Yes	No	Yes	Yes	No	87	94	28	413	46.03335351089589	.813310132701341	.186689867298659	23.5	Normal range	Not overweight	No	No	1.2	High serum creatinine	233.7	High blood cholesterol	66.5	Normal	135.6	Not elevated triglycerides
360	146	female	67	> 60 years	≥65	60-69	65 -69	No	No	12	Curso - Secundaria (1-6)	Montubio/a	Montubio	Minorities	Married	With partner	Household chores (on their own home)	Household chores (no salary)	No			No		No	No	No	No	No	No	123	128	36	605	29.18838181818182	.327591266197327	.672408733802673	39	Obese class II	Obesity	Yes	Yes	.9	Normal	180.5	Normal	47.2	Low HDL	138.4	Not elevated triglycerides
434	148	male	51	18 to 59 years	50-54	50-59	50 - 54	No	No	6	Primary school (1-6)	Mestizo	Mestizo	Mestizo	Single	Without partner	Mechanic, electrician, carpenter (official)	Non-agricultural worker and others	No		600	No		Yes	Yes	No	Yes	No	No	87	96	30	513	40.48460038986355	.679271818621872	.320728181378128	23.2	Normal range	Not overweight	No	No	1.2	High serum creatinine	238.4	High blood cholesterol	51.1	Normal	121.3	Not elevated triglycerides
251	149	male	23	18 to 59 years	18-24	18-29	20 - 24	No	No	12	Curso - Secundaria (1-6)	Montubio/a	Montubio	Minorities	In union	With partner	Farm laborer (works on other's land)	Agricultural worker	Yes	156	200	Yes	7	Yes	Yes	No	Yes	No	No	85	95	31	529	44.96287145557656	.6297320932153579	.370267906784642	23.8	Normal range	Not overweight	No	No	1	Normal	119.6	Normal	44.2	Normal	86.09999999999999	Not elevated triglycerides
252	149	female	20	18 to 59 years	18-24	18-29	20 - 24	No	No	12	Curso - Secundaria (1-6)	Mestizo	Mestizo	Mestizo	In union	With partner	Household chores (on their own home)	Household chores (no salary)	Yes	1	50	No		Yes	Yes	No	No	No	No	86	97	28	683	28.11592825768668	.481437127700114	.518562872299886	23.6	Normal range	Not overweight	No	No	1	Normal	106.9	Normal	34.7	Low HDL	71.59999999999999	Not elevated triglycerides
242	150	male	63	> 60 years	60-64	60-69	60 - 64	No	No	6	Primary school (1-6)	Montubio/a	Montubio	Minorities	Single	Without partner	Farmer (works on his own land)	Agricultural worker	Yes	1	100	Yes	2	Yes	No	No	No	No	No	83	94	30	493	41.84300202839757	.696222995480825	.303777004519175	23.4	Normal range	Not overweight	No	No	.9	Normal	206	High blood cholesterol	68.5	Normal	99.90000000000001	Not elevated triglycerides
267	151	female	36	18 to 59 years	35-39	30-39	35 - 39	No	No	6	Primary school (1-6)	Afroecuadorian/Black	Other	Minorities	In union	With partner	Household chores (on their own home)	Household chores (no salary)	No		399	Yes	1	Yes	Yes	No	No	Yes	No	99	108	37	569	34.84854833040422	.451406066456013	.548593933543987	29.4	Overweight	Overweight	Yes	Yes	.9	Normal	207.2	High blood cholesterol	41.5	Low HDL	137.9	Not elevated triglycerides
314	152	male	70	> 60 years	≥65	> o = 70	70 -74	No	Yes	2	Primary school (1-6)	Montubio/a	Montubio	Minorities	Widowed	Without partner	Other	Non-agricultural worker and others	No			No		Yes	Yes	Si		Yes	No	98	102	33	473	47.0386976744186	.615689760136369	.384310239863631	27	Overweight	Overweight	Yes	Yes	1.1	Normal	207.5	High blood cholesterol	37.7	Low HDL	120.5	Not elevated triglycerides
454	153	male	29	18 to 59 years	25-29	18-29	25 - 29	No	No	13	Bachillerato (1-3)	Mestizo	Mestizo	Mestizo	In union	With partner	Driver (does NOT own the vehicle)	Non-agricultural worker and others	No		200	Yes	1	Yes	Yes	No	No	No	No	104	113	36	481	50.211841995842	.53416853187066	.46583146812934	30.3	Obese class I	Obesity	Yes	Yes	1.1	Normal	278.7	High blood cholesterol	39.9	Low HDL	152.3	Elevated triglycerides
505	153	female	28	18 to 59 years	25-29	18-29	25 - 29	No	No	13	Bachillerato (1-3)	Montubio/a	Montubio	Minorities	In union	With partner	Shop assistant (employee)	Non-agricultural worker and others	No		400	No		No	No	No	No	No	No	99	112	34	657	27.49632267884322	.396772333028041	.603227666971959	29.9	Overweight	Overweight	Yes	Yes	.8	Normal	199.1	High blood cholesterol	45.8	Low HDL	147.9	Not elevated triglycerides
518	154	male	38	18 to 59 years	35-39	30-39	35 - 39	No	No	6	Primary school (1-6)	Montubio/a	Montubio	Minorities	In union	With partner	Street vendor	Non-agricultural worker and others	No		700	Yes	3	Yes	Yes	No	No	No	No	119	119	38	390	59.69070512820513	.4864768144108	.5135231855892	40	Obese class III	Obesity	Yes	Yes	.8	Normal	222.5	High blood cholesterol	45.4	Normal	205.6	Elevated triglycerides
688	154	female	35	18 to 59 years	35-39	30-39	35 - 39	No	No	12	Curso - Secundaria (1-6)	Montubio/a	Montubio	Minorities	In union	With partner	Shop assistant (employee)	Non-agricultural worker and others	No		400	No		Yes	Yes	No	No	No	No	90	110	32	618	29.64989644012945	.428466711562564	.571533288437436	29.1	Overweight	Overweight	Yes	Yes	.8	Normal	162.3	Normal	40.6	Low HDL	80.8	Not elevated triglycerides
493	155	female	35	18 to 59 years	35-39	30-39	35 - 39	No	No	6	Primary school (1-6)	Mestizo	Mestizo	Mestizo	In union	With partner	Household chores (on their own home)	Household chores (no salary)	No		550	No		Yes	No	No	No	No	No	114	125	37	469	38.71760341151386	.424535125126248	.575464874873752	37.4	Obese class II	Obesity	Yes	Yes	.9	Normal	206.8	High blood cholesterol	48.8	Low HDL	95.09999999999999	Not elevated triglycerides
494	155	male	18	18 to 59 years	18-24	18-29	18-19	No	No	13	Bachillerato (1-3)	Montubio/a	Montubio	Minorities	Single	Without partner	Mechanic, electrician, carpenter (technician)	Non-agricultural worker and others	No		400	Yes	2	Yes	Yes	No	No	No	No	88	97	29	488	50.077375	.7429877596439169	.257012240356083	21.5	Normal range	Not overweight	No	No	.8	Normal	142.3	Normal	60.4	Normal	59	Not elevated triglycerides
645	155	female	60	> 60 years	60-64	60-69	60 - 64	Yes	Yes	0	Illiterate	Mestizo	Mestizo	Mestizo	Married	With partner	Household chores (on their own home)	Household chores (no salary)	No		100	Yes	1	Yes	No	No	No	No	No	120	116	34	531	32.33220338983051	.410307149617138	.589692850382862	35	Obese class II	Obesity	Yes	Yes	1.2	High serum creatinine	285.1	High blood cholesterol	46.6	Low HDL	171.3	Elevated triglycerides
646	155	male	39	18 to 59 years	35-39	30-39	35 - 39	No	No	12	Curso - Secundaria (1-6)	Montubio/a	Montubio	Minorities	In union	With partner	Mechanic, electrician, carpenter (official)	Non-agricultural worker and others	Yes	12	700	Yes	7	Yes	Yes	No	No	No	No	99	104	32	482	44.44235684647303	.567590764322772	.432409235677228	29.1	Overweight	Overweight	Yes	Yes	1.3	High serum creatinine	148.5	Normal	34.1	Low HDL	166.3	Elevated triglycerides
484	156	male	68	> 60 years	≥65	60-69	65 -69	No	No	6	Primary school (1-6)	Mestizo	Mestizo	Mestizo	Married	With partner	Farmer (works on his own land)	Agricultural worker	Yes	3	600	Yes	5	Yes	Yes	No	Yes	No	No	101	104	31	402	52.44272388059701	.666362438127027	.333637561872973	28.9	Overweight	Overweight	Yes	Yes	1.2	High serum creatinine	243.1	High blood cholesterol	36	Low HDL	123.2	Not elevated triglycerides
485	156	female	64	> 60 years	60-64	60-69	60 - 64	No	No	5	Primary school (1-6)	Mestizo	Mestizo	Mestizo	Married	With partner	Household chores (on their own home)	Household chores (no salary)	No		300	No		Yes	No	No	No	No	No	109	114	38	529	32.06043667296786	.416910749973574	.583089250026426	34.6	Obese class I	Obesity	Yes	Yes	.9	Normal	172.7	Normal	47.1	Low HDL	196.5	Elevated triglycerides
691	156	female	44	18 to 59 years	40-44	40-49	40 - 44	No	No	15	Universidad (1-6)	Mestizo	Mestizo	Mestizo	Married	With partner	Household chores (on their own home)	Household chores (no salary)	No		400	No		Yes	No	No	No	Yes	No	109	120	37	481	34.87062577962578	.384885494256355	.61511450574364	40.8	Obese class III	Obesity	Yes	Yes	.9	Normal	109.3	Normal	34.3	Low HDL	118.3	Not elevated triglycerides
692	156	male	41	18 to 59 years	40-44	40-49	40 - 44	No	No	15	Universidad (1-6)	Mestizo	Mestizo	Mestizo	Married	With partner	Construction worker	Non-agricultural worker and others	No		150			Yes	Yes	Si		No	No	108	100	35	342	68.46713157894737	.641678833917033	.358321166082967	34	Obese class I	Obesity	Yes	Yes	1.2	High serum creatinine	187.7	Normal	32.6	Low HDL	252.5	Elevated triglycerides
491	157	male	33	18 to 59 years	30-34	30-39	30 - 34	No	No	13	Bachillerato (1-3)	Mestizo	Mestizo	Mestizo	In union	With partner	Craftsman (wood, painting, etc).	Non-agricultural worker and others	No		350	Yes	6	Yes	Yes	No	Yes	No	No	87	101	25	570	41.02087719298245	.626272934244007	.373727065755993	22.6	Normal range	Not overweight	No	No	1	Normal	188.4	Normal	52.6	Normal	151.4	Elevated triglycerides
492	157	female	29	18 to 59 years	25-29	18-29	25 - 29	No	No	12	Curso - Secundaria (1-6)	Mestizo	Mestizo	Mestizo	In union	With partner	Household chores (on their own home)	Household chores (no salary)	No		200	No		Yes	No	No	No	No	No	93	98	30	646	27.89811764705882	.4903008373824	.5096991626176	24.6	Normal range	Not overweight	No	Yes	.8	Normal	182.5	Normal	47.5	Low HDL	96.40000000000001	Not elevated triglycerides
470	158	male	52	18 to 59 years	50-54	50-59	50 - 54	No	No	6	Primary school (1-6)	Montubio/a	Montubio	Minorities	Married	With partner	Animal husbandry	Agricultural worker	No		400					Si		No	No	83	95	31	501	41.28662674650699	.671327264170845	.328672735829155	24	Normal range	Not overweight	No	No	1.1	Normal	244.7	High blood cholesterol	41.4	Normal	225.4	Elevated triglycerides
471	158	male	23	18 to 59 years	18-24	18-29	20 - 24	No	No	12	Curso - Secundaria (1-6)	Montubio/a	Montubio	Minorities	Single	Without partner	Farm laborer (works on other's land)	Agricultural worker	No		100	No		Yes	No	No	No	No	No	81	95	31	498	42.79879317269076	.68042596458968	.31957403541032	23.6	Normal range	Not overweight	No	No	1.1	Normal	187.9	Normal	44.6	Normal	122.9	Not elevated triglycerides
472	158	male	54	18 to 59 years	50-54	50-59	50 - 54	No	No	5	Primary school (1-6)	Mestizo	Mestizo	Mestizo	Single	Without partner	Farmer (works on his own land)	Agricultural worker	Yes	2	100	Yes	1	Yes	Yes	Si		Yes	Yes	82	93	27	480	41.89759166666667	.689105126096491	.310894873903509	24.3	Normal range	Not overweight	No	No	1	Normal	235.6	High blood cholesterol	41.4	Normal	255.9	Elevated triglycerides
482	158	female	20	18 to 59 years	18-24	18-29	20 - 24	No	No	16	Universidad (1-6)	Mestizo	Mestizo	Mestizo	Single	Without partner	Other	Non-agricultural worker and others	No			No		Yes	Yes	No	No	Yes	No	90	100	30	614	31.18150488599349	.47678142027513	.52321857972487	26.1	Overweight	Overweight	Yes	Yes	.7	Normal	200.5	High blood cholesterol	29.7	Low HDL	307.3	Elevated triglycerides
486	158	female	73	> 60 years	≥65	> o = 70	70 -74	Yes	Yes	0	Illiterate	Mestizo	Mestizo	Mestizo	Widowed	Without partner	Other	Non-agricultural worker and others	No		100	No		No	No	No	Yes	Yes	No	94	98	30	569	29.7305518453427	.502205267657816	.497794732342184	27	Overweight	Overweight	Yes	Yes	.9	Normal	253.3	High blood cholesterol	38.2	Low HDL	240.8	Elevated triglycerides
487	158	female	49	18 to 59 years	45-49	40-49	45 - 49	No	No	6	Primary school (1-6)	Mestizo	Mestizo	Mestizo	Married	With partner	Household chores (on their own home)	Household chores (no salary)	No		450	Yes	4	Yes	No	No	No	No	No	85	98	29	593	28.68513322091062	.505910638816766	.494089361183234	25.8	Overweight	Overweight	Yes	No	.9	Normal	197.9	High blood cholesterol	36.8	Low HDL	159.6	Elevated triglycerides
488	158	female	18	18 to 59 years	18-24	18-29	18-19	No	No	16	Universidad (1-6)	Montubio/a	Montubio	Minorities	Single	Without partner	Other	Non-agricultural worker and others	No			No		No	No	No	No	Yes	No	67	90	27	830	22.82462530120482	.50834354791102	.49165645208898	19.1	Underweight	Not overweight	No	No	.8	Normal	245.2	High blood cholesterol	46	Low HDL	126.1	Not elevated triglycerides
476	159	female	80	> 60 years	≥65	> o = 70	80 +	No	No	6	Primary school (1-6)	Mestizo	Mestizo	Mestizo	Married	With partner	Household chores (on their own home)	Household chores (no salary)	No		100	No		No	No	No	No	No	No	107	107	34	586	27.64378156996587	.40121598795306	.59878401204694	33.2	Obese class I	Obesity	Yes	Yes	.8	Normal	163.1	Normal	46.5	Low HDL	158.5	Elevated triglycerides
521	160	female	79	> 60 years	≥65	> o = 70	75 - 79	No	No	6	Primary school (1-6)	Mestizo	Mestizo	Mestizo	Married	With partner	Household chores (on their own home)	Household chores (no salary)	No		499	Yes	3	Yes	Yes	No	Yes	No	No	104	99	28	517	31.18776595744681	.55004878231829	.44995121768171	26.9	Overweight	Overweight	Yes	Yes	.8	Normal	219.4	High blood cholesterol	40.3	Low HDL	189.1	Elevated triglycerides
527	160	male	84	> 60 years	≥65	> o = 70	80 +	Yes	Yes	0	Illiterate	Mestizo	Mestizo	Mestizo	Married	With partner	Farmer (works on his own land)	Agricultural worker	No		100	Yes	2	Yes	No	No	Yes	No	No	75	83	24	506	41.80182608695652	.914700789648939	.085299210351061	17.4	Underweight	Not overweight	No	No	1	Normal	196.7	High blood cholesterol	68.5	Normal	72.40000000000001	Not elevated triglycerides
702	160	female	56	18 to 59 years	55-59	50-59	55 - 59	No	No	12	Curso - Secundaria (1-6)	Mestizo	Mestizo	Mestizo	Single	Without partner	Cleaning services	Non-agricultural worker and others	No		120	No		Yes	Yes	No	No	No	No	85	92	25	534	34.08871722846443	.580727721098201	.419272278901799	24.4	Normal range	Not overweight	No	No	.7	Normal	247.2	High blood cholesterol	32.7	Low HDL	498.6	Elevated triglycerides
512	162	female	62	> 60 years	60-64	60-69	60 - 64	Yes	Yes	0	Illiterate	White	Other	Minorities	Separated	Without partner	Household chores (on their own home)	Household chores (no salary)	No		45	No		No	No	No	No	No	No	94	96	28	620	27.60578064516129	.492960368663594	.5070396313364059	25.5	Overweight	Overweight	Yes	Yes	.9	Normal	210.2	High blood cholesterol	40	Low HDL	116	Not elevated triglycerides
509	163	female	53	18 to 59 years	50-54	50-59	50 - 54	No	No	9	Curso - Secundaria (1-6)	Montubio/a	Montubio	Minorities	Married	With partner	Household chores (on their own home)	Household chores (no salary)	No		200	Yes	7	No	No	No	No	No	No	99	107	32	590	34.11660847457627	.460413069832338	.539586930167662	27.8	Overweight	Overweight	Yes	Yes	.7	Normal	214.7	High blood cholesterol	47.8	Low HDL	222.1	Elevated triglycerides
703	163	male	54	18 to 59 years	50-54	50-59	50 - 54	No	No	8	Curso - Secundaria (1-6)	Mestizo	Mestizo	Mestizo	Married	With partner	Farmer (works on his own land)	Agricultural worker	Yes	2	200	No		Yes	Yes	No	Yes	No	No	90	100	30	534	35.27247191011236	.512681277763261	.487318722236739	30.5	Obese class I	Obesity	Yes	No	1.3	High serum creatinine	248.1	High blood cholesterol	37.8	Low HDL	157.6	Elevated triglycerides
477	164	male	36	18 to 59 years	35-39	30-39	35 - 39	No	No	6	Primary school (1-6)	Montubio/a	Montubio	Minorities	In union	With partner	Farmer (works on his own land)	Agricultural worker	No		200	Yes	2	Yes	Yes	No	Yes	No	No	91	94	31	488	44.88949999999999	.647756132756133	.352243867243867	25.1	Overweight	Overweight	Yes	No	1	Normal	194.3	High blood cholesterol	42.5	Normal	153.6	Elevated triglycerides
479	164	female	41	18 to 59 years	40-44	40-49	40 - 44	No	No	4	Primary school (1-6)	Mestizo	Mestizo	Mestizo	In union	With partner	Household chores (on their own home)	Household chores (no salary)	No		50	No		Yes	No	No	No	No	No	97	100	33	595	27.93871596638655	.455770244149862	.544229755850138	28.7	Overweight	Overweight	Yes	Yes	.9	Normal	263.9	High blood cholesterol	58.3	Normal	101.9	Not elevated triglycerides
462	165	female	70	> 60 years	≥65	> o = 70	70 -74	Yes	Yes	0	Illiterate	Montubio/a	Montubio	Minorities	Married	With partner	Household chores (on their own home)	Household chores (no salary)	No		100	No		No	No	No	No	No	No	87	97	29	551	31.30018148820326	.562952904464088	.437047095535912	24.7	Normal range	Not overweight	No	No	1.5	High serum creatinine	197.7	High blood cholesterol	43.6	Low HDL	176.9	Elevated triglycerides
463	165	male	73	> 60 years	≥65	> o = 70	70 -74	Yes	Yes	0	Illiterate	Montubio/a	Montubio	Minorities	Married	With partner	Farmer (works on his own land)	Agricultural worker	No		30	Yes	7	Yes	No	No	Yes	No	No	110	102	32	421	50.39186460807601	.628327488878753	.371672511121247	29.4	Overweight	Overweight	Yes	Yes	1	Normal	218.5	High blood cholesterol	33.7	Low HDL	196.2	Elevated triglycerides
511	168	female	64	> 60 years	60-64	60-69	60 - 64	No	No	6	Primary school (1-6)	Montubio/a	Montubio	Minorities	Widowed	Without partner	Household chores (on their own home)	Household chores (no salary)	No		50	No		No	No	No	No	No	No	98	98	30	510	29.68745098039215	.524513268204808	.475486731795192	28.8	Overweight	Overweight	Yes	Yes	1	Normal	243.3	High blood cholesterol	54	Normal	151.8	Elevated triglycerides
523	168	female	45	18 to 59 years	45-49	40-49	45 - 49	No	No	4	Primary school (1-6)	Montubio/a	Montubio	Minorities	Single	Without partner	Household chores (on their own home)	Household chores (no salary)	No		100	No		No	No	No	No	No	No	91	99	29	533	28.22343527204502	.508530365262073	.491469634737927	28.7	Overweight	Overweight	Yes	Yes	.9	Normal	202.2	High blood cholesterol	55.2	Normal	106	Not elevated triglycerides
449	171	male	56	18 to 59 years	55-59	50-59	55 - 59	No	Yes	2	Primary school (1-6)	Montubio/a	Montubio	Minorities	Married	With partner	Farmer (works on his own land)	Agricultural worker	Yes	104	400	Yes	7	Yes	Yes	Si		Yes	Yes	100	104	33	449	45.080570155902	.60919689399868	.39080310600132	26.8	Overweight	Overweight	Yes	Yes	.9	Normal	263.5	High blood cholesterol	40.7	Normal	291.6	Elevated triglycerides
450	171	male	18	18 to 59 years	18-24	18-29	18-19	No	No	13	Bachillerato (1-3)	Montubio/a	Montubio	Minorities	Single	Without partner	Other	Non-agricultural worker and others	No		200	No		Yes	Yes	No	Yes	Yes	No	88	103	32	435	50.53633103448275	.696092713973592	.303907286026408	25.7	Overweight	Overweight	Yes	No	.9	Normal	134.1	Normal	46	Normal	83.59999999999999	Not elevated triglycerides
451	171	female	21	18 to 59 years	18-24	18-29	20 - 24	No	No	16	Universidad (1-6)	Mestizo	Mestizo	Mestizo	Single	Without partner	Other	Non-agricultural worker and others	No		200	No		Yes	No	No	Yes	Yes	No	73	93	23	732	23.70825	.522208149779736	.477791850220264	21	Normal range	Not overweight	No	No	.7	Normal	173.2	Normal	48.7	Low HDL	61.6	Not elevated triglycerides
456	171	female	50	18 to 59 years	50-54	50-59	50 - 54	No	No	6	Primary school (1-6)	Montubio/a	Montubio	Minorities	Married	With partner	Household chores (on their own home)	Household chores (no salary)	No		400	Yes	7	No	No	No	No	No	No	97	110	34	500	32.899278	.47337090647482	.5266290935251799	32.1	Obese class I	Obesity	Yes	Yes	.8	Normal	212.5	High blood cholesterol	60.5	Normal	116.5	Not elevated triglycerides
495	173	male	27	18 to 59 years	25-29	18-29	25 - 29	Yes	Yes	0	Illiterate	Mestizo	Mestizo	Mestizo	Single	Without partner	Farm laborer (works on other's land)	Agricultural worker	Yes	4	240	Yes	5	Yes	Yes	No	Yes	No	No	107	107	36	408	49.10196078431373	.577670126874279	.422329873125721	33.2	Obese class I	Obesity	Yes	Yes	.6	Normal	246.4	High blood cholesterol	42.5	Normal	400.4	Elevated triglycerides
498	173	female	66	> 60 years	≥65	60-69	65 -69	No	Yes	2	Primary school (1-6)	White	Other	Minorities	Widowed	Without partner	Household chores (on their own home)	Household chores (no salary)	No		100	No		Yes	No	No	No	No	No	106	106	34	507	31.34350295857988	.450337686186493	.5496623138135101	33.5	Obese class I	Obesity	Yes	Yes	1	Normal	198.1	High blood cholesterol	72.40000000000001	Normal	106.2	Not elevated triglycerides
502	173	female	36	18 to 59 years	35-39	30-39	35 - 39	Yes	Yes	0	Illiterate	Montubio/a	Montubio	Minorities	Separated	Without partner	Household chores (on their own home)	Household chores (no salary)	No		50	Yes	3	No	No	No	No	No	No	71	90	26	666	26.26767417417417	.59028481290279	.40971518709721	20	Normal range	Not overweight	No	No	.8	Normal	219.3	High blood cholesterol	62.3	Normal	69.3	Not elevated triglycerides
517	173	male	36	18 to 59 years	35-39	30-39	35 - 39	Yes	Yes	0	Illiterate	Montubio/a	Montubio	Minorities	In union	With partner	Street vendor	Non-agricultural worker and others	No		250	Yes	2	Yes	Yes	No	Yes	No	No	113	113	28	366	57.51933333333333	.6029280223619849	.397071977638015	34.6	Obese class I	Obesity	Yes	Yes	.7	Normal	195	High blood cholesterol	31	Low HDL	439.5	Elevated triglycerides
516	174	female	31	18 to 59 years	30-34	30-39	30 - 34	No	No	13	Bachillerato (1-3)	Afroecuadorian/Black	Other	Minorities	In union	With partner	Household chores (on their own home)	Household chores (no salary)	No		120	No		Yes	Yes	No	No	No	No	98	120	31	547	34.91197623400366	.429950446231572	.570049553768428	32.1	Obese class I	Obesity	Yes	Yes	.9	Normal	162.9	Normal	68.09999999999999	Normal	151.2	Elevated triglycerides
473	175	male	40	18 to 59 years	40-44	40-49	40 - 44	No	No	6	Primary school (1-6)	Mestizo	Mestizo	Mestizo	Single	Without partner	Driver (owns the vehicle)	Non-agricultural worker and others	Yes	260	400	No		Yes	Yes	No	Yes	No	No	89	98	30	542	44.91397601476015	.626415286119388	.373584713880612	23.4	Normal range	Not overweight	No	No	1.1	Normal	176.6	Normal	54.1	Normal	99.09999999999999	Not elevated triglycerides
474	176	female	31	18 to 59 years	30-34	30-39	30 - 34	No	No	12	Curso - Secundaria (1-6)	Mestizo	Mestizo	Mestizo	In union	With partner	Household chores (on their own home)	Household chores (no salary)	No		50	No		No	No	No	No	No	No	90	103	32	464	40.00095689655173	.580565412141534	.419434587858466	27.5	Overweight	Overweight	Yes	Yes	1	Normal	151.5	Normal	38.1	Low HDL	129.9	Not elevated triglycerides
510	177	male	66	> 60 years	≥65	60-69	65 -69	No	No	6	Primary school (1-6)	Mestizo	Mestizo	Mestizo	Single	Without partner	Farmer (works on his own land)	Agricultural worker	No		120	No		Yes	Yes	No	Yes	No	No	82	86	25	563	37.13064120781528	.736719071583637	.263280928416363	19.9	Underweight	Not overweight	No	No	.9	Normal	220.5	High blood cholesterol	62.5	Normal	124.2	Not elevated triglycerides
499	178	female	38	18 to 59 years	35-39	30-39	35 - 39	No	No	6	Primary school (1-6)	Mestizo	Mestizo	Mestizo	In union	With partner	Household chores (on their own home)	Household chores (no salary)	No		370	No		Yes	Yes	No	No	No	No	105	117	38	432	40.73665740740741	.477569254483088	.522430745516912	35.9	Obese class II	Obesity	Yes	Yes	.8	Normal	247	High blood cholesterol	49.8	Low HDL	291.3	Elevated triglycerides
500	178	male	18	18 to 59 years	18-24	18-29	18-19	No	No	12	Curso - Secundaria (1-6)	Mestizo	Mestizo	Mestizo	Single	Without partner	Other	Non-agricultural worker and others	Yes	12	400	No		Yes	No	No	No	No	No	79	102	29	464	50.78275	.749008112094395	.250991887905605	22.3	Normal range	Not overweight	No	No	.9	Normal	204.3	High blood cholesterol	39.5	Low HDL	161.9	Elevated triglycerides
522	179	female	42	18 to 59 years	40-44	40-49	40 - 44	No	No	6	Primary school (1-6)	Montubio/a	Montubio	Minorities	Separated	Without partner	Household chores (on their own home)	Household chores (no salary)	No		300	No		No	No	No	No	No	No	97	120	35	548	31.45018248175182	.403207467714767	.596792532285233	34.6	Obese class I	Obesity	Yes	Yes	.7	Normal	203.2	High blood cholesterol	33.6	Low HDL	237.4	Elevated triglycerides
460	180	male	76	> 60 years	≥65	> o = 70	75 - 79	No	Yes	3	Primary school (1-6)	Montubio/a	Montubio	Minorities	Married	With partner	Farmer (works on his own land)	Agricultural worker	No		150	Yes	7	Yes	No	No	No	No	No	73	91	24	454	42.96796475770925	.864546574601796	.135453425398204	20.4	Normal range	Not overweight	No	No	1	Normal	202.1	High blood cholesterol	65.2	Normal	83.8	Not elevated triglycerides
464	180	male	41	18 to 59 years	40-44	40-49	40 - 44	No	Yes	2	Básica (1-10)	Mestizo	Mestizo	Mestizo	Single	Without partner	Other	Non-agricultural worker and others	No		100	No		Yes	Yes	No	Yes	No	No	106	104	36	577	39.43244194107452	.49600555900723	.503994440992773	28.5	Overweight	Overweight	Yes	Yes	1	Normal	158.7	Normal	32.6	Low HDL	244.6	Elevated triglycerides
496	181	female	67	> 60 years	≥65	60-69	65 -69	No	Yes	2	Primary school (1-6)	Mestizo	Mestizo	Mestizo	Married	With partner	Household chores (on their own home)	Household chores (no salary)	No		900	No		No	No	No	No	Yes	No	92	97	32	609	29.35613136288998	.491727493515745	.508272506484255	25.8	Overweight	Overweight	Yes	Yes	.9	Normal	221	High blood cholesterol	40	Low HDL	171.6	Elevated triglycerides
497	181	male	18	18 to 59 years	18-24	18-29	18-19	No	No	9	Curso - Secundaria (1-6)	Montubio/a	Montubio	Minorities	Single	Without partner	Shop assistant (employee)	Non-agricultural worker and others	No		600	No		Yes	No	No	No	Yes	No	68	93	26	623	35.96824398073836	.708036298833432	.291963701166568	18.8	Underweight	Not overweight	No	No	.9	Normal	124.5	Normal	42.9	Normal	57.8	Not elevated triglycerides
503	181	female	25	18 to 59 years	25-29	18-29	25 - 29	No	No	12	Curso - Secundaria (1-6)	Montubio/a	Montubio	Minorities	Separated	Without partner	Other	Non-agricultural worker and others	No		600	Yes	6	Yes	Yes	No	No	Yes	No	79	102	28	773	26.12199223803364	.457477972645072	.542522027354928	22.3	Normal range	Not overweight	No	No	.8	Normal	157.7	Normal	52	Normal	74.5	Not elevated triglycerides
507	181	female	18	18 to 59 years	18-24	18-29	18-19	No	No	13	Bachillerato (1-3)	Montubio/a	Montubio	Minorities	In union	With partner	Household chores (on their own home)	Household chores (no salary)	No		200	No		Yes	Yes	No	No	No	No	83	105	33	521	36.0513320537428	.5325159830685789	.467484016931421	27.1	Overweight	Overweight	Yes	No	.8	Normal	232.3	High blood cholesterol	36.9	Low HDL	103	Not elevated triglycerides
704	181	female	20	18 to 59 years	18-24	18-29	20 - 24	No	No	13	Bachillerato (1-3)	Montubio/a	Montubio	Minorities	Single	Without partner	Shop assistant (employee)	Non-agricultural worker and others	No		500	No		Yes	Yes	No	Yes	No	No	81	97	30	728	25.47615247252747	.459029774279774	.540970225720226	23.7	Normal range	Not overweight	No	No	.9	Normal	175.7	Normal	40.3	Low HDL	56	Not elevated triglycerides
489	184	female	36	18 to 59 years	35-39	30-39	35 - 39	No	No	8	Curso - Secundaria (1-6)	Mestizo	Mestizo	Mestizo	In union	With partner	Household chores (on their own home)	Household chores (no salary)	No		250	No		Yes	No	No	No	Yes	No	82	100	31	601	30.03550582362729	.5108079221705319	.489192077829468	25.1	Overweight	Overweight	Yes	No	.7	Normal	179.1	Normal	53.2	Normal	110.4	Not elevated triglycerides
490	184	male	38	18 to 59 years	35-39	30-39	35 - 39	No	No	12	Curso - Secundaria (1-6)	Montubio/a	Montubio	Minorities	Single	Without partner	Farm laborer (works on other's land)	Agricultural worker	No		400	Yes	4	Yes	Yes	No	Yes	No	No	95	100	33	501	44.35233333333333	.606735066119471	.393264933880529	26.2	Overweight	Overweight	Yes	Yes	1	Normal	168	Normal	36.9	Low HDL	98.7	Not elevated triglycerides
508	184	female	18	18 to 59 years	18-24	18-29	18-19	No	No	9	Curso - Secundaria (1-6)	Montubio/a	Montubio	Minorities	In union	With partner	Household chores (on their own home)	Household chores (no salary)	No		600	No		Yes	Yes	No	No	No	No	89	110	34	562	34.08425444839858	.482779808050971	.517220191949029	27.9	Overweight	Overweight	Yes	Yes	.8	Normal	123.3	Normal	48	Low HDL	95.3	Not elevated triglycerides
483	185	female	66	> 60 years	≥65	60-69	65 -69	No	No	4	Primary school (1-6)	Mestizo	Mestizo	Mestizo	Married	With partner	Household chores (on their own home)	Household chores (no salary)	No		500	No		Yes	No	No	No	Yes	No	109	111	35	555	33.70086306306306	.421788023317435	.578211976682565	32.4	Obese class I	Obesity	Yes	Yes	.7	Normal	245.6	High blood cholesterol	39.1	Low HDL	188.6	Elevated triglycerides
526	186	male	81	> 60 years	≥65	> o = 70	80 +	No	Yes	3	Primary school (1-6)	Mestizo	Mestizo	Mestizo	Married	With partner	Other	Non-agricultural worker and others	No		700	No		Yes	No	No	Yes	No	No	109	109	31	452	45.00353982300886	.582947407033793	.417052592966207	30.1	Obese class I	Obesity	Yes	Yes	1.1	Normal	190.9	High blood cholesterol	32.2	Low HDL	255.7	Elevated triglycerides
614	186	female	51	18 to 59 years	50-54	50-59	50 - 54	No	No	15	Universidad (1-6)	Mestizo	Mestizo	Mestizo	Single	Without partner	Other	Non-agricultural worker and others	No		600	No		Yes	Yes	No	No	No	No	79	93	27	625	29.69324	.555013831775701	.444986168224299	22.2	Normal range	Not overweight	No	No	1.1	Normal	212.6	High blood cholesterol	31	Low HDL	219	Elevated triglycerides
615	186	female	52	18 to 59 years	50-54	50-59	50 - 54	No	No	16	Universidad (1-6)	Montubio/a	Montubio	Minorities	In union	With partner	Teacher	Non-agricultural worker and others	No		500	No		Yes	Yes	No	No	No	No	86	97	29	643	31.96720995334369	.516433117178412	.483566882821588	23	Normal range	Not overweight	No	No	1	Normal	189.7	Normal	34	Low HDL	297.5	Elevated triglycerides
616	186	male	46	18 to 59 years	45-49	40-49	45 - 49	No	No	21	Universidad (1-6)	Mestizo	Mestizo	Mestizo	In union	With partner	Teacher	Non-agricultural worker and others	Yes	12	600	No		Yes	Yes	Si		Yes	Yes	118	116	39	413	57.90014285714286	.52588685610484	.47411314389516	35.1	Obese class II	Obesity	Yes	Yes	1.4	High serum creatinine	131.7	Normal	28.9	Low HDL	103.3	Not elevated triglycerides
572	188	male	74	> 60 years	≥65	> o = 70	70 -74	Yes	Yes	0	Illiterate	Afroecuadorian/Black	Other	Minorities	Widowed	Without partner	Other	Non-agricultural worker and others	No		100	No		Yes	Yes	Si		Yes	Yes	93	93	27	453	48.31019646799117	.761990480567684	.238009519432316	22.7	Normal range	Not overweight	No	No	.9	Normal	209.2	High blood cholesterol	58.5	Normal	100.1	Not elevated triglycerides
458	189	female	50	18 to 59 years	50-54	50-59	50 - 54	No	No	6	Primary school (1-6)	Mestizo	Mestizo	Mestizo	Married	With partner	Household chores (on their own home)	Household chores (no salary)	No		200	No		Yes	Yes	No	No	No	No	102	107	34	565	33.92398407079646	.433256501542739	.566743498457261	30.9	Obese class I	Obesity	Yes	Yes	.8	Normal	236	High blood cholesterol	49.7	Low HDL	268.3	Elevated triglycerides
459	189	male	26	18 to 59 years	25-29	18-29	25 - 29	No	No	12	Curso - Secundaria (1-6)	Mestizo	Mestizo	Mestizo	Single	Without partner	Farmer (works on his own land)	Agricultural worker	No		50	Yes	7	No	No	No	No	No	No	91	100	31	538	43.89751672862453	.596433651204138	.403566348795862	24.8	Normal range	Not overweight	No	No	1.1	Normal	213.3	High blood cholesterol	32.9	Low HDL	253.9	Elevated triglycerides
461	189	male	64	> 60 years	60-64	60-69	60 - 64	Yes	Yes	0	Illiterate	White	Other	Minorities	Married	With partner	Farmer (works on his own land)	Agricultural worker	Yes	4	250	No		Yes	Yes	No	Yes	Yes	No	87	100	27	553	44.58570705244123	.671471491753633	.328528508246367	21.4	Normal range	Not overweight	No	No	1	Normal	207.1	High blood cholesterol	54.7	Normal	102.5	Not elevated triglycerides
455	190	female	33	18 to 59 years	30-34	30-39	30 - 34	No	No	6	Primary school (1-6)	Montubio/a	Montubio	Minorities	In union	With partner	Household chores (on their own home)	Household chores (no salary)	No		400	No				No	No	No	No	108	125	41	483	41.72189440993788	.453992322197365	.546007677802635	33.7	Obese class I	Obesity	Yes	Yes	.8	Normal	186.3	Normal	47.8	Low HDL	169.2	Elevated triglycerides
452	191	female	54	18 to 59 years	50-54	50-59	50 - 54	No	No	6	Primary school (1-6)	Montubio/a	Montubio	Minorities	Married	With partner	Household chores (on their own home)	Household chores (no salary)	No		100	Yes	2	No	No	No	No	No	No	97	105	31	542	31.38500184501845	.480627899617434	.519372100382566	29.4	Overweight	Overweight	Yes	Yes	1.1	Normal	227.6	High blood cholesterol	71.3	Normal	145.9	Not elevated triglycerides
453	191	male	60	> 60 years	60-64	60-69	60 - 64	Yes	Yes	0	Illiterate	Mestizo	Mestizo	Mestizo	Married	With partner	Farmer (works on his own land)	Agricultural worker	Yes	1	150	Yes	3	Yes	No	No	No	Yes	No	110	107	34	507	43.03150887573964	.517205635525717	.482794364474283	30.5	Obese class I	Obesity	Yes	Yes	1.1	Normal	199.7	High blood cholesterol	32.7	Low HDL	195.2	Elevated triglycerides
457	191	male	68	> 60 years	≥65	60-69	65 -69	Yes	Yes	0	Illiterate	Indigenous	Other	Minorities	Single	Without partner	Other	Non-agricultural worker and others	Yes	1	100	No		Yes	No	No	Yes	No	No	97	104	27	537	41.43217132216014	.61931496744634	.38068503255366	24.2	Normal range	Not overweight	No	Yes	1.2	High serum creatinine	182.8	Normal	30.6	Low HDL	183.9	Elevated triglycerides
506	191	female	32	18 to 59 years	30-34	30-39	30 - 34	No	No	13	Bachillerato (1-3)	Montubio/a	Montubio	Minorities	Separated	Without partner	Household chores (on their own home)	Household chores (no salary)	No		400	No		Yes	Yes	No	No	No	No	100	114	35	498	37.53623293172691	.49848914915972	.50151085084028	30.1	Obese class I	Obesity	Yes	Yes	1	Normal	219.1	High blood cholesterol	52.6	Normal	136.7	Not elevated triglycerides
478	192	male	62	> 60 years	60-64	60-69	60 - 64	Yes	Yes	0	Illiterate	White	Other	Minorities	Separated	Without partner	Farmer (works on his own land)	Agricultural worker	No		100	Yes	3	Yes	Yes	No	Yes	No	No	97	107	31	442	48.83275113122171	.6754184112202199	.32458158877978	26.2	Overweight	Overweight	Yes	Yes	1.1	Normal	119.2	Normal	56.4	Normal	56.1	Not elevated triglycerides
530	195	female	54	18 to 59 years	50-54	50-59	50 - 54	No	No	6	Primary school (1-6)	Afroecuadorian/Black	Other	Minorities	In union	With partner	Farmer (works on his own land)	Agricultural worker	No		399	Yes	1	Yes	Yes	No	No	No	No	88	88	30	547	31.86978244972578	.581565373170178	.418434626829822	24	Normal range	Not overweight	No	Yes	.7	Normal	265.8	High blood cholesterol	69.40000000000001	Normal	162.6	Elevated triglycerides
612	195	female	19	18 to 59 years	18-24	18-29	18-19	No	No	15	Universidad (1-6)	Montubio/a	Montubio	Minorities	Single	Without partner	Other	Non-agricultural worker and others	No			No		Yes	Yes	No	No	No	No	79	93	28	576	30.81455555555555	.569585130416923	.430414869583077	23.4	Normal range	Not overweight	No	No	1	Normal	210.9	High blood cholesterol	68.3	Normal	84.8	Not elevated triglycerides
592	196	male	45	18 to 59 years	45-49	40-49	45 - 49	No	No	6	Primary school (1-6)	Mestizo	Mestizo	Mestizo	In union	With partner	Farm laborer (works on other's land)	Agricultural worker	Yes	10	400	Yes	5	Yes	No	No	Yes	No	No	103	107	33	427	46.72728571428572	.580463176574978	.419536823425022	31.8	Obese class I	Obesity	Yes	Yes	1.1	Normal	224.2	High blood cholesterol	69.3	Normal	188.8	Elevated triglycerides
604	196	female	42	18 to 59 years	40-44	40-49	40 - 44	No	No	6	Primary school (1-6)	White	Other	Minorities	In union	With partner	Household chores (on their own home)	Household chores (no salary)	Yes	1	150	No		Yes	No	No	No	No	No	86	93	33	545	30.50484220183486	.52868010748414	.47131989251586	26.7	Overweight	Overweight	Yes	No	1.1	Normal	199.7	High blood cholesterol	40.3	Low HDL	113.3	Not elevated triglycerides
466	197	female	26	18 to 59 years	25-29	18-29	25 - 29	No	No	19	Universidad (1-6)	Mestizo	Mestizo	Mestizo	Single	Without partner	Other	Non-agricultural worker and others	No		300	No		Yes	Yes	No	No	No	No	71	94	26	725	27.59324137931035	.5597006364971669	.440299363502833	19.2	Underweight	Not overweight	No	No	.8	Normal	188.2	Normal	48.2	Low HDL	130.2	Not elevated triglycerides
467	197	female	67	> 60 years	≥65	60-69	65 -69	No	Yes	2	Literacy center	Mestizo	Mestizo	Mestizo	Married	With partner	Household chores (on their own home)	Household chores (no salary)	No		200	No		Yes	No	No	No	No	No	101	109	35	544	34.69199264705883	.457075001937534	.542924998062466	30.4	Obese class I	Obesity	Yes	Yes	.9	Normal	158.3	Normal	46.2	Low HDL	170	Elevated triglycerides
468	197	male	70	> 60 years	≥65	> o = 70	70 -74	Yes	Yes	0	Illiterate	Mestizo	Mestizo	Mestizo	Married	With partner	Farmer (works on his own land)	Agricultural worker	Yes	5	30	Yes	2	Yes	Yes	No	Yes	No	No	95	97	27	472	41.59630508474577	.64490395480226	.35509604519774	26.5	Overweight	Overweight	Yes	Yes	.8	Normal	146.7	Normal	34.4	Low HDL	140.6	Not elevated triglycerides
577	198	female	76	> 60 years	≥65	> o = 70	75 - 79	No	Yes	2	Primary school (1-6)	Montubio/a	Montubio	Minorities	Widowed	Without partner	Household chores (on their own home)	Household chores (no salary)	No		399	No		Yes	Yes	No	Yes	No	No	103	100	33					30.5	Obese class I	Obesity	Yes	Yes	1.4	High serum creatinine	304.5	High blood cholesterol	30.5	Low HDL	255.9	Elevated triglycerides
465	200	female	37	18 to 59 years	35-39	30-39	35 - 39	No	No	6	Primary school (1-6)	Mestizo	Mestizo	Mestizo	In union	With partner	Other	Non-agricultural worker and others	No		400	Yes	2	Yes	Yes	No	No	No	No	89	105	31	631	30.44650396196513	.466970919662042	.533029080337958	26.1	Overweight	Overweight	Yes	Yes	.9	Normal	148.7	Normal	42.9	Low HDL	123.9	Not elevated triglycerides
675	200	male	44	18 to 59 years	40-44	40-49	40 - 44	No	No	6	Primary school (1-6)	Montubio/a	Montubio	Minorities	In union	With partner	Farmer (works on his own land)	Agricultural worker	Yes	2	600	No		Yes	Yes	No	Yes	No	No	102	105	31	438	49.72492922374429	.6262585544552181	.373741445544782	28.4	Overweight	Overweight	Yes	Yes	1.2	High serum creatinine	225.3	High blood cholesterol	34.4	Low HDL	244.5	Elevated triglycerides
513	201	female	60	> 60 years	60-64	60-69	60 - 64	No	No	13	Bachillerato (1-3)	Montubio/a	Montubio	Minorities	Widowed	Without partner	Household chores (on their own home)	Household chores (no salary)	No		100	Yes	1	Yes	Yes	No	Yes	No	No	85	92	26	687	23.04352256186317	.504234629362433	.495765370637567	23.3	Normal range	Not overweight	No	No	.9	Normal	133.8	Normal	30.3	Low HDL	127.7	Not elevated triglycerides
515	201	female	84	> 60 years	≥65	> o = 70	80 +	No	Yes	2	Primary school (1-6)	Montubio/a	Montubio	Minorities	Widowed	Without partner	Household chores (on their own home)	Household chores (no salary)	No			Yes	2	Yes	Yes	No	No	No	No	79	96	25	335	43.15850746268656	.912442018238617	.087557981761384	24.1	Normal range	Not overweight	No	No	.8	Normal	238.9	High blood cholesterol	65.09999999999999	Normal	136.7	Not elevated triglycerides
524	202	female	30	18 to 59 years	30-34	30-39	30 - 34	No	No	13	Bachillerato (1-3)	Montubio/a	Montubio	Minorities	Widowed	Without partner	Household chores (on their own home)	Household chores (no salary)	No		400	No		Yes	No	No	No	No	No	77	95	31	653	28.58725114854518	.501530721904301	.498469278095699	23.7	Normal range	Not overweight	No	No	.7	Normal	207.8	High blood cholesterol	30.1	Low HDL	213	Elevated triglycerides
501	204	female	36	18 to 59 years	35-39	30-39	35 - 39	No	No	13	Bachillerato (1-3)	Montubio/a	Montubio	Minorities	In union	With partner	Household chores (on their own home)	Household chores (no salary)	No		400	No		Yes	Yes	No	No	No	No	108	117	39	426	41.25548356807511	.47041600419698	.52958399580302	36.9	Obese class II	Obesity	Yes	Yes	.8	Normal	233	High blood cholesterol	37.1	Low HDL	178.9	Elevated triglycerides
469	205	female	19	18 to 59 years	18-24	18-29	18-19	No	No	15	Universidad (1-6)	Montubio/a	Montubio	Minorities	In union	With partner	Other	Non-agricultural worker and others	No		490	No		Yes	No	No	Yes	No	No	79	97	27	759	25.69114492753623	.479312405364482	.5206875946355179	21.7	Normal range	Not overweight	No	No	.7	Normal	180.9	Normal	39.5	Low HDL	119.6	Not elevated triglycerides
504	205	male	50	18 to 59 years	50-54	50-59	50 - 54	No	No	13	Bachillerato (1-3)	Montubio/a	Montubio	Minorities	Widowed	Without partner	Farm laborer (works on other's land)	Agricultural worker	No		200	Yes	3	Yes	Yes	No	No	No	No	93	100	34	421	46.28617339667458	.656541466619498	.343458533380502	28.6	Overweight	Overweight	Yes	No	1.2	High serum creatinine	189.4	Normal	49.6	Normal	113.2	Not elevated triglycerides
606	205	male	22	18 to 59 years	18-24	18-29	20 - 24	No	No	13	Bachillerato (1-3)	Mestizo	Mestizo	Mestizo	Single	Without partner	Other	Non-agricultural worker and others	No		400	Yes	5	Yes	Yes	No	No	No	No	99	110	38	435	48.48785287356321	.556691766631036	.443308233368964	32.3	Obese class I	Obesity	Yes	Yes	1.2	High serum creatinine	186.2	Normal	38.7	Low HDL	89.90000000000001	Not elevated triglycerides
583	206	female	47	18 to 59 years	45-49	40-49	45 - 49	No	No	6	Primary school (1-6)	Montubio/a	Montubio	Minorities	Married	With partner	Household chores (on their own home)	Household chores (no salary)	No		400	No		No	No	No	No	No	No	74	88	24	692	26.5986112716763	.596381418647451	.403618581352549	19	Underweight	Not overweight	No	No	1.4	High serum creatinine	261.1	High blood cholesterol	37.8	Low HDL	1174	Elevated triglycerides
584	206	female	18	18 to 59 years	18-24	18-29	18-19	No	No	13	Bachillerato (1-3)	Montubio/a	Montubio	Minorities	Single	Without partner	Other	Non-agricultural worker and others	No			No		No	No	No	No	No	No	83	96	29	782	23.72453196930946	.450180872282912	.549819127717088	22.8	Normal range	Not overweight	No	No	.7	Normal	171.8	Normal	48	Low HDL	100.1	Not elevated triglycerides
586	206	male	25	18 to 59 years	25-29	18-29	25 - 29	Yes	Yes	0	Illiterate	Montubio/a	Montubio	Minorities	Single	Without partner	Other	Non-agricultural worker and others	Yes	2	400	No		Yes	Yes	No	No	No	No	83	98	28	578	41.74456574394464	.644206261480627	.355793738519373	21.6	Normal range	Not overweight	No	No	1	Normal	136.6	Normal	43.6	Normal	90.09999999999999	Not elevated triglycerides
587	206	female	22	18 to 59 years	18-24	18-29	20 - 24	No	No	19	Universidad (1-6)	Mestizo	Mestizo	Mestizo	Single	Without partner	Animal husbandry	Agricultural worker	Yes	2	399	No		Yes	Yes	No	No	No	No	78	92	23	729	24.60987654320988	.518102664067576	.481897335932424	21.1	Normal range	Not overweight	No	No	.7	Normal	140.2	Normal	31.2	Low HDL	204.3	Elevated triglycerides
610	207	female	42	18 to 59 years	40-44	40-49	40 - 44	No	No	6	Primary school (1-6)	Montubio/a	Montubio	Minorities	Married	With partner	Household chores (on their own home)	Household chores (no salary)	No		1200	No		Yes	No	No	No	No	No	77	90	28	542	35.19806457564576	.636493030301008	.363506969698992	21.8	Normal range	Not overweight	No	No	1	Normal	162.6	Normal	50.4	Normal	65	Not elevated triglycerides
653	207	male	48	18 to 59 years	45-49	40-49	45 - 49	No	Yes	3	Primary school (1-6)	Montubio/a	Montubio	Minorities	Married	With partner	Construction worker	Non-agricultural worker and others	No		320	Yes	3	Yes	Yes	Si		No	No	96	102	32	488	42.641375	.546684294871795	.453315705128205	30	Obese class I	Obesity	Yes	Yes	1.2	High serum creatinine	223.4	High blood cholesterol	36.6	Low HDL	191.6	Elevated triglycerides
654	207	male	21	18 to 59 years	18-24	18-29	20 - 24	No	No	15	Universidad (1-6)	Montubio/a	Montubio	Minorities	Single	Without partner	Other	Non-agricultural worker and others	No		600	No		Yes	Yes	No	No	No	No	77	97	27	535	41.1457476635514	.625315314035736	.374684685964264	24.1	Normal range	Not overweight	No	No	1.4	High serum creatinine	204.5	High blood cholesterol	41.7	Normal	91.7	Not elevated triglycerides
575	208	male	54	18 to 59 years	50-54	50-59	50 - 54	No	No	5	Primary school (1-6)	Montubio/a	Montubio	Minorities	Married	With partner	Farm laborer (works on other's land)	Agricultural worker	Yes	6	50	Yes	2	Yes	Yes	Si		Yes	No	95	101	29	521	43.78393666026871	.593278274529386	.406721725470614	25.8	Overweight	Overweight	Yes	Yes	1.1	Normal	181.3	Normal	45.5	Normal	108.7	Not elevated triglycerides
576	208	female	47	18 to 59 years	45-49	40-49	45 - 49	No	Yes	2	Primary school (1-6)	Mestizo	Mestizo	Mestizo	Married	With partner	Household chores (on their own home)	Household chores (no salary)	No		60	No		Yes	No	No	Yes	Yes	No	100	110	32	552	31.9847536231884	.433985802214225	.566014197785775	31.8	Obese class I	Obesity	Yes	Yes	.7	Normal	240.7	High blood cholesterol	37.9	Low HDL	297	Elevated triglycerides
578	208	female	20	18 to 59 years	18-24	18-29	20 - 24	No	No	13	Bachillerato (1-3)	Mestizo	Mestizo	Mestizo	Single	Without partner	Household chores (on their own home)	Household chores (no salary)	No		200	No		Yes	Yes	No	No	No	No	77	99	26	664	28.49255421686747	.520887645646572	.479112354353428	22.4	Normal range	Not overweight	No	No	.7	Normal	153.4	Normal	32.4	Low HDL	252.5	Elevated triglycerides
579	208	male	28	18 to 59 years	25-29	18-29	25 - 29	No	No	13	Bachillerato (1-3)	Mestizo	Mestizo	Mestizo	In union	With partner	Other	Non-agricultural worker and others	No		400	Yes	2	Yes	Yes	Si		Yes	Yes	75	90	28	553	42.06672694394213	.709388312714033	.290611687285967	20.5	Normal range	Not overweight	No	No	.9	Normal	154.5	Normal	34.5	Low HDL	207.4	Elevated triglycerides
540	209	male	22	18 to 59 years	18-24	18-29	20 - 24	No	No	13	Bachillerato (1-3)	Montubio/a	Montubio	Minorities	In union	With partner	Farm laborer (works on other's land)	Agricultural worker	Yes	24	100	Yes	3	Yes	Yes	No	No	No	No	101	109	36	516	44.58120155038759	.508917825917667	.491082174082333	30.3	Obese class I	Obesity	Yes	Yes	.9	Normal	206.6	High blood cholesterol	46.5	Normal	167	Elevated triglycerides
541	209	female	19	18 to 59 years	18-24	18-29	18-19	No	No	13	Bachillerato (1-3)	Mestizo	Mestizo	Mestizo	In union	With partner	Household chores (on their own home)	Household chores (no salary)	No		400	No		Yes	No	No	No	No	No	79	96	29	733	24.4968622100955	.451139267220912	.548860732779088	24.1	Normal range	Not overweight	No	No	.7	Normal	226	High blood cholesterol	45.4	Low HDL	153.3	Elevated triglycerides
535	210	male	64	> 60 years	60-64	60-69	60 - 64	No	Yes	2	Primary school (1-6)	Montubio/a	Montubio	Minorities	Married	With partner	Farmer (works on his own land)	Agricultural worker	Yes	1	50	No		Yes	No	No	Yes	No	No	101	101	33	400	54.91107749999999	.650605183649289	.349394816350711	29.5	Overweight	Overweight	Yes	Yes	1.1	Normal	173.8	Normal	27.2	Low HDL	225.1	Elevated triglycerides
537	210	female	63	> 60 years	60-64	60-69	60 - 64	No	Yes	3	Primary school (1-6)	Mestizo	Mestizo	Mestizo	Married	With partner	Household chores (on their own home)	Household chores (no salary)	No		50	No		No	No	No	No	No	No	85	92	26	695	26.20616402877697	.49916502911956	.50083497088044	22.7	Normal range	Not overweight	No	No	.7	Normal	233	High blood cholesterol	50.7	Normal	125.4	Not elevated triglycerides
542	210	female	37	18 to 59 years	35-39	30-39	35 - 39	No	No	6	Primary school (1-6)	Montubio/a	Montubio	Minorities	Single	Without partner	Household chores (on their own home)	Household chores (no salary)	No		50	No		Yes	No	No	No	No	No	110	120	39	463	39.62241684665226	.456479456758667	.543520543241333	35.2	Obese class II	Obesity	Yes	Yes	1.4	High serum creatinine	171.7	Normal	46.4	Low HDL	89.90000000000001	Not elevated triglycerides
532	211	male	42	18 to 59 years	40-44	40-49	40 - 44	No	No	6	Primary school (1-6)	Montubio/a	Montubio	Minorities	Married	With partner	Other	Non-agricultural worker and others	No		100	Yes	1	Yes	Yes	No	Yes	No	No	108	110	39	423	51.77140425531914	.54041131790521	.45958868209479	33.9	Obese class I	Obesity	Yes	Yes	1.6	High serum creatinine	195.6	High blood cholesterol	47.3	Normal	151.6	Elevated triglycerides
533	211	female	40	18 to 59 years	40-44	40-49	40 - 44	No	No	6	Primary school (1-6)	Montubio/a	Montubio	Minorities	Married	With partner	Household chores (on their own home)	Household chores (no salary)	No		100	No		No	No	No	No	No	No	96	100	30	657	28.12136377473363	.433302985743199	.566697014256801	27.3	Overweight	Overweight	Yes	Yes	.5	Normal	305.6	High blood cholesterol	39.3	Low HDL	1659	Elevated triglycerides
534	211	male	27	18 to 59 years	25-29	18-29	25 - 29	No	No	6	Primary school (1-6)	Afroecuadorian/Black	Other	Minorities	In union	With partner	Farm laborer (works on other's land)	Agricultural worker	Yes	12	70	Yes	3	Yes	Yes	No	No	No	No	84	94	30	548	38.34598540145986	.610604863080571	.389395136919429	24.5	Normal range	Not overweight	No	No	.8	Normal	201.7	High blood cholesterol	38.3	Low HDL	288.8	Elevated triglycerides
536	211	female	20	18 to 59 years	18-24	18-29	20 - 24	No	No	13	Bachillerato (1-3)	Mestizo	Mestizo	Mestizo	In union	With partner	Household chores (on their own home)	Household chores (no salary)	No		400	No		Yes	Yes	No	No	No	No	85	103	30	641	30.69812792511701	.478909952029907	.521090047970094	25	Overweight	Overweight	Yes	No	.8	Normal	131.6	Normal	31.6	Low HDL	83.09999999999999	Not elevated triglycerides
539	212	female	43	18 to 59 years	40-44	40-49	40 - 44	No	No	6	Primary school (1-6)	Mestizo	Mestizo	Mestizo	Married	With partner	Household chores (on their own home)	Household chores (no salary)	Yes	1	300	No		Yes	No	No	No	No	No	101	112	32	583	33.73360377358491	.452193080074865	.547806919925135	28.7	Overweight	Overweight	Yes	Yes	.7	Normal	221.5	High blood cholesterol	37.6	Low HDL	135.9	Not elevated triglycerides
555	213	male	46	18 to 59 years	45-49	40-49	45 - 49	No	No	6	Primary school (1-6)	Montubio/a	Montubio	Minorities	Single	Without partner	Farmer (works on his own land)	Agricultural worker	Yes	1	160	Yes	2	Yes	Yes	No	No	No	No	90	97	27	551	40.15421960072595	.636358472277749	.363641527722251	23.1	Normal range	Not overweight	No	No	.9	Normal	246.1	High blood cholesterol	56.9	Normal	82.7	Not elevated triglycerides
556	213	male	71	> 60 years	≥65	> o = 70	70 -74	Yes	Yes	0	Illiterate	Montubio/a	Montubio	Minorities	Married	With partner	Farmer (works on his own land)	Agricultural worker	No		200			Yes	Yes	No	Yes	No	No	81	89	25	643	37.15847589424572	.664731232455201	.335268767544799	19.3	Underweight	Not overweight	No	No	.8	Normal	192.6	High blood cholesterol	59.1	Normal	144.3	Not elevated triglycerides
557	213	female	66	> 60 years	≥65	60-69	65 -69	No	No	4	Primary school (1-6)	Mestizo	Mestizo	Mestizo	Married	With partner	Household chores (on their own home)	Household chores (no salary)	No		50	No		No	No	No	No	Yes	No	107	108	30	656	27.53229268292683	.380806261174645	.619193738825355	31.2	Obese class I	Obesity	Yes	Yes	.8	Normal	215.1	High blood cholesterol	43.9	Low HDL	170.3	Elevated triglycerides
563	214	female	39	18 to 59 years	35-39	30-39	35 - 39	No	No	6	Primary school (1-6)	Montubio/a	Montubio	Minorities	In union	With partner	Household chores (on their own home)	Household chores (no salary)	No		100	Yes	7	Yes	No	No	No	No	No	118	121	38	453	39.48669977924945	.42141621962913	.57858378037087	39	Obese class II	Obesity	Yes	Yes	.8	Normal	260.7	High blood cholesterol	38.4	Low HDL	231.2	Elevated triglycerides
564	214	male	42	18 to 59 years	40-44	40-49	40 - 44	No	No	6	Primary school (1-6)	Mestizo	Mestizo	Mestizo	In union	With partner	Farm laborer (works on other's land)	Agricultural worker	Yes	2	400	No		Yes	Yes	No	No	No	No	95	100	31	570	42.64069473684211	.545975604825123	.454024395174877	25.7	Overweight	Overweight	Yes	Yes	.5	Normal	338.4	High blood cholesterol	19.7	Low HDL	791.9	Elevated triglycerides
565	214	male	19	18 to 59 years	18-24	18-29	18-19	No	No	13	Bachillerato (1-3)	Mestizo	Mestizo	Mestizo	Single	Without partner	Driver (owns the vehicle)	Non-agricultural worker and others	No		400	Yes	1	Yes	Yes	No	No	No	No	103	119	35	493	48.20729411764706	.506911610069895	.493088389930105	31.4	Obese class I	Obesity	Yes	Yes	1	Normal	175.5	Normal	28.7	Low HDL	116.7	Not elevated triglycerides
599	215	female	46	18 to 59 years	45-49	40-49	45 - 49	No	No	6	Primary school (1-6)	Mestizo	Mestizo	Mestizo	Married	With partner	Household chores (on their own home)	Household chores (no salary)	No		40	No		Yes	No	No	No	No	No	80	93	28	532	33.04057142857143	.595325611325611	.404674388674389	24	Normal range	Not overweight	No	No	.7	Normal	254.8	High blood cholesterol	27.2	Low HDL	736.7	Elevated triglycerides
598	216	female	36	18 to 59 years	35-39	30-39	35 - 39	No	No	6	Primary school (1-6)	Mestizo	Mestizo	Mestizo	Married	With partner	Household chores (on their own home)	Household chores (no salary)	No		400	No		No	No	No	No	No	No	88	109	43	590	29.83130677966102	.439341778787349	.560658221212651	29.7	Overweight	Overweight	Yes	Yes	.9	Normal	198	High blood cholesterol	35.1	Low HDL	106.5	Not elevated triglycerides
600	216	male	19	18 to 59 years	18-24	18-29	18-19	No	No	16	Universidad (1-6)	Mestizo	Mestizo	Mestizo	Single	Without partner	Other	Non-agricultural worker and others	No		500	No		Yes	Yes	No	No	No	No	82	104	31	494	46.25485829959513	.654241277221996	.345758722778004	24.4	Normal range	Not overweight	No	No	1.4	High serum creatinine	175.9	Normal	21.7	Low HDL	245.4	Elevated triglycerides
585	217	female	68	> 60 years	≥65	60-69	65 -69	Yes	Yes	0	Illiterate	Montubio/a	Montubio	Minorities	Widowed	Without partner	Household chores (on their own home)	Household chores (no salary)	No		300	Yes	1	No	No	No	Yes	No	No	89	96	27	633	26.49563349131121	.48794905140536	.512050948594637	25.4	Overweight	Overweight	Yes	Yes	.9	Normal	192.7	High blood cholesterol	40.6	Low HDL	141	Not elevated triglycerides
588	217	female	38	18 to 59 years	35-39	30-39	35 - 39	No	No	6	Primary school (1-6)	Afroecuadorian/Black	Other	Minorities	In union	With partner	Household chores (on their own home)	Household chores (no salary)	No		420	No		No	No	No	No	No	No	71	94	27	648	26.88899845679012	.5590228369394999	.4409771630605	21.6	Normal range	Not overweight	No	No	.6	Normal	192.3	High blood cholesterol	34.8	Low HDL	151.2	Elevated triglycerides
601	217	male	18	18 to 59 years	18-24	18-29	18-19	No	No	13	Bachillerato (1-3)	Mestizo	Mestizo	Mestizo	Single	Without partner	Other	Non-agricultural worker and others	No		400	No		Yes	Yes	No	Yes	No	No	106	119	37	393	56.34325699745546	.549690312170297	.450309687829703	35.4	Obese class II	Obesity	Yes	Yes	1.4	High serum creatinine	202	High blood cholesterol	24.8	Low HDL	403.6	Elevated triglycerides
608	218	male	43	18 to 59 years	40-44	40-49	40 - 44	No	No	6	Primary school (1-6)	Mestizo	Mestizo	Mestizo	Married	With partner	Construction worker	Non-agricultural worker and others	No		480	Yes	7	Yes	Yes	No	Yes	No	No	94	103	33	417	50.80809352517985	.691266578573876	.308733421426124	26.9	Overweight	Overweight	Yes	Yes	1.4	High serum creatinine	209.3	High blood cholesterol	31	Low HDL	112.7	Not elevated triglycerides
609	218	female	36	18 to 59 years	35-39	30-39	35 - 39	No	No	8	Curso - Secundaria (1-6)	Montubio/a	Montubio	Minorities	Married	With partner	Household chores (on their own home)	Household chores (no salary)	No		500	Yes	1	Yes	Yes	No	No	No	No	114	115	37	462	38.34466666666666	.422298091042584	.577701908957416	38.2	Obese class II	Obesity	Yes	Yes	1	Normal	172.7	Normal	33.2	Low HDL	194.1	Elevated triglycerides
553	219	male	51	18 to 59 years	50-54	50-59	50 - 54	No	No	6	Primary school (1-6)	White	Other	Minorities	Married	With partner	Farmer (works on his own land)	Agricultural worker	Yes	10	300	Yes	3	Yes	Yes	No	No	No	No	101	96	30	457	45.05906126914661	.625820295404814	.374179704595186	27.7	Overweight	Overweight	Yes	Yes	.9	Normal	187.2	Normal	36.8	Low HDL	227.2	Elevated triglycerides
554	219	female	44	18 to 59 years	40-44	40-49	40 - 44	No	No	6	Primary school (1-6)	Mestizo	Mestizo	Mestizo	Married	With partner	Household chores (on their own home)	Household chores (no salary)	No		100	Yes	5	No	No	No	No	No	No	99	106	34	521	35.24252591170826	.469900345489443	.530099654510557	30.8	Obese class I	Obesity	Yes	Yes	.8	Normal	200.7	High blood cholesterol	48.9	Low HDL	154.6	Elevated triglycerides
566	219	male	20	18 to 59 years	18-24	18-29	20 - 24	No	No	18	Universidad (1-6)	Montubio/a	Montubio	Minorities	Single	Without partner	Farmer (works on his own land)	Agricultural worker	Yes	2	399	Yes	3	Yes	Yes	No	No	No	No	75	94	29	555	41.94036036036036	.716929236929237	.283070763070763	20.2	Normal range	Not overweight	No	No	.9	Normal	169	Normal	65.2	Normal	153.7	Elevated triglycerides
613	219	male	24	18 to 59 years	18-24	18-29	20 - 24	No	No	19	Universidad (1-6)	Montubio/a	Montubio	Minorities	Single	Without partner	Other	Non-agricultural worker and others	Yes	1	400	No		Yes	Yes	No	No	No	No	82	98	32	557	41.00054578096947	.598548113590795	.401451886409205	24.2	Normal range	Not overweight	No	No	1.2	High serum creatinine	180.2	Normal	44.1	Normal	169.2	Elevated triglycerides
519	220	male	48	18 to 59 years	45-49	40-49	45 - 49	No	No	10	Curso - Secundaria (1-6)	Montubio/a	Montubio	Minorities	Married	With partner	Farmer (works on his own land)	Agricultural worker	Yes	1	300	Yes	7	Yes	Yes	No	No	No	No	100	103	33	442	46.84100452488688	.641657596231327	.358342403768673	27.8	Overweight	Overweight	Yes	Yes	.9	Normal	192.6	High blood cholesterol	30.7	Low HDL	194.3	Elevated triglycerides
520	220	female	45	18 to 59 years	45-49	40-49	45 - 49	No	No	6	Primary school (1-6)	Montubio/a	Montubio	Minorities	Married	With partner	Household chores (on their own home)	Household chores (no salary)	No		250	No		Yes	No	No	No	No	No	90	110	34	431	38.92900232018561	.554544192595237	.445455807404763	31.2	Obese class I	Obesity	Yes	Yes	.7	Normal	191.6	High blood cholesterol	41.2	Low HDL	198.3	Elevated triglycerides
514	221	female	41	18 to 59 years	40-44	40-49	40 - 44	No	No	12	Curso - Secundaria (1-6)	Montubio/a	Montubio	Minorities	Married	With partner	Household chores (on their own home)	Household chores (no salary)	No		280	No		Yes	Yes	No	No	No	No	94	108	35	443	39.35697291196388	.568742383120865	.431257616879135	29.5	Overweight	Overweight	Yes	Yes	.9	Normal	238.2	High blood cholesterol	47.8	Low HDL	271.3	Elevated triglycerides
528	221	female	22	18 to 59 years	18-24	18-29	20 - 24	No	No	18	Universidad (1-6)	Montubio/a	Montubio	Minorities	Single	Without partner	Other	Non-agricultural worker and others	No		400	No		Yes	Yes	No	No	No	No	69	94	28	463	39.16880345572355	.708296626685779	.291703373314221	22.7	Normal range	Not overweight	No	No	.8	Normal	294	High blood cholesterol	44.7	Low HDL	264.3	Elevated triglycerides
529	221	female	18	18 to 59 years	18-24	18-29	18-19	No	No	15	Universidad (1-6)	Montubio/a	Montubio	Minorities	Single	Without partner	Other	Non-agricultural worker and others	No		400	No				No	No	No	No	68	92	25	639	28.80365571205008	.606392751832633	.393607248167367	20	Normal range	Not overweight	No	No	.8	Normal	214	High blood cholesterol	37	Low HDL	117.7	Not elevated triglycerides
531	221	male	51	18 to 59 years	50-54	50-59	50 - 54	No	No	13	Bachillerato (1-3)	Mestizo	Mestizo	Mestizo	Married	With partner	Driver (owns the vehicle)	Non-agricultural worker and others	Yes	3	300	Yes	4	Yes	Yes	Si		No	No	78	96	30	463	46.45566954643628	.762818875967755	.237181124032245	22.3	Normal range	Not overweight	No	No	.9	Normal	256.1	High blood cholesterol	39.5	Low HDL	221.2	Elevated triglycerides
611	222	female	22	18 to 59 years	18-24	18-29	20 - 24	No	No	12	Bachillerato (1-3)	Montubio/a	Montubio	Minorities	In union	With partner	Other	Non-agricultural worker and others	No		150	No		Yes	No	No	No	No	No	77	94	29	568	33.01880105633803	.574240018371096	.425759981628904	23.3	Normal range	Not overweight	No	No	1.2	High serum creatinine	112.3	Normal	41.9	Low HDL	43.9	Not elevated triglycerides
596	223	female	41	18 to 59 years	40-44	40-49	40 - 44	No	No	13	Bachillerato (1-3)	Mestizo	Mestizo	Mestizo	In union	With partner	Household chores (on their own home)	Household chores (no salary)	No		130	No		Yes	Yes	No	No	No	No	117	130	39	479	38.42918371607515	.387000843062187	.612999156937813	40.2	Obese class III	Obesity	Yes	Yes	1.3	High serum creatinine	181.3	Normal	26.8	Low HDL	114.9	Not elevated triglycerides
595	224	female	35	18 to 59 years	35-39	30-39	35 - 39	No	No	13	Bachillerato (1-3)	Mestizo	Mestizo	Mestizo	In union	With partner	Household chores (on their own home)	Household chores (no salary)	No		400	No		Yes	Yes	No	No	No	No	104	114	37	471	35.95414012738853	.444976981774611	.555023018225389	35.9	Obese class II	Obesity	Yes	Yes	1	Normal	232.7	High blood cholesterol	26.7	Low HDL	372.7	Elevated triglycerides
602	225	male	44	18 to 59 years	40-44	40-49	40 - 44	No	No	13	Bachillerato (1-3)	Mestizo	Mestizo	Mestizo	Single	Without partner	Farm laborer (works on other's land)	Agricultural worker	Yes	364		No		Yes	Yes	No	Yes	No	No	99	100	34	399	49.51516541353384	.633186258485087	.366813741514913	30.9	Obese class I	Obesity	Yes	Yes	1.3	High serum creatinine	135.4	Normal	27.9	Low HDL	217	Elevated triglycerides
605	226	female	49	18 to 59 years	45-49	40-49	45 - 49	No	No	6	Primary school (1-6)	Montubio/a	Montubio	Minorities	Married	With partner	Household chores (on their own home)	Household chores (no salary)	No		500	Yes	2	No	No	No	No	No	No	83	99	32	518	31.89158108108108	.54422493312425	.45577506687575	27.1	Overweight	Overweight	Yes	No	1.1	Normal	331.6	High blood cholesterol	50.8	Normal	149.9	Not elevated triglycerides
699	226	female	18	18 to 59 years	18-24	18-29	18-19	No	No	16	Universidad (1-6)	Mestizo	Mestizo	Mestizo	Single	Without partner	Other	Non-agricultural worker and others	No		500	No		Yes	Yes	No	No	No	No	67	90	26	670	27.96085820895522	.5592171641790999	.4407828358209	20.8	Normal range	Not overweight	No	No	.8	Normal	170.8	Normal	40	Low HDL	125.5	Not elevated triglycerides
581	231	male	62	> 60 years	60-64	60-69	60 - 64	No	Yes	2	Primary school (1-6)	Montubio/a	Montubio	Minorities	In union	With partner	Other	Non-agricultural worker and others	No		320	No		Yes	No	No	Yes	No	No	100	98	32	376	56.76999734042553	.725031894513736	.274968105486264	28	Overweight	Overweight	Yes	Yes	1.3	High serum creatinine	287.9	High blood cholesterol	32.5	Low HDL	538.8	Elevated triglycerides
582	231	female	22	18 to 59 years	18-24	18-29	20 - 24	No	No	12	Bachillerato (1-3)	Mestizo	Mestizo	Mestizo	In union	With partner	Household chores (on their own home)	Household chores (no salary)	No		300	No		Yes	Yes	No	No	No	No	104	115	36	511	35.85588258317026	.433565690243897	.566434309756103	33.9	Obese class I	Obesity	Yes	Yes	.8	Normal	194.9	High blood cholesterol	37.9	Low HDL	156.6	Elevated triglycerides
567	233	male	42	18 to 59 years	40-44	40-49	40 - 44	No	No	6	Primary school (1-6)	Mestizo	Mestizo	Mestizo	Single	Without partner	Farm laborer (works on other's land)	Agricultural worker	Yes	1	150	Yes	2	Yes	Yes	No	No	Yes	No	92	96	32	554	42.00342960288808	.59243201132423	.40756798867577	24.5	Normal range	Not overweight	No	No	.8	Normal	180.3	Normal	38.6	Low HDL	159.2	Elevated triglycerides
568	233	female	73	> 60 years	≥65	> o = 70	70 -74	No	Yes	2	Primary school (1-6)	Mestizo	Mestizo	Mestizo	Widowed	Without partner	Household chores (on their own home)	Household chores (no salary)	No		150	No		No	No	No	No	Yes	No	96	97	29	644	27.65694254658385	.460182072322527	.5398179276774731	26.3	Overweight	Overweight	Yes	Yes	.7	Normal	234.8	High blood cholesterol	70.40000000000001	Normal	141.5	Not elevated triglycerides
569	233	male	50	18 to 59 years	50-54	50-59	50 - 54	No	Yes	3	Primary school (1-6)	Mestizo	Mestizo	Mestizo	Single	Without partner	Farmer (works on his own land)	Agricultural worker	Yes	1	30	Yes	2	Yes	Yes	No	No	Yes	No	96	101	29	552	38.90167391304348	.584109217913566	.415890782086434	25.3	Overweight	Overweight	Yes	Yes	.7	Normal	194.8	High blood cholesterol	52.5	Normal	104.9	Not elevated triglycerides
589	234	male	41	18 to 59 years	40-44	40-49	40 - 44	No	No	6	Primary school (1-6)	Montubio/a	Montubio	Minorities	In union	With partner	Construction worker	Non-agricultural worker and others	No		200	Yes	4	Yes	Yes	Si		No	No	92	99	33	501	43.0223872255489	.618137747493519	.381862252506481	25.8	Overweight	Overweight	Yes	No	.8	Normal	203.2	High blood cholesterol	41.9	Normal	124.1	Not elevated triglycerides
591	234	female	41	18 to 59 years	40-44	40-49	40 - 44	No	Yes	3	Primary school (1-6)	Mestizo	Mestizo	Mestizo	In union	With partner	Household chores (on their own home)	Household chores (no salary)	No		450	No		No	No	No	No	No	No	83	92	28	706	26.73395892351275	.507285748074246	.492714251925754	21.9	Normal range	Not overweight	No	No	.8	Normal	243.4	High blood cholesterol	36.1	Low HDL	153.6	Elevated triglycerides
593	234	male	18	18 to 59 years	18-24	18-29	18-19	No	No	8	Curso - Secundaria (1-6)	White	Other	Minorities	Single	Without partner	Farmer (works on his own land)	Agricultural worker	No			No		Yes	Yes	No	No	No	No	68	87	25	560	40.01799285714285	.774042415031777	.225957584968223	18.7	Underweight	Not overweight	No	No	.9	Normal	162.4	Normal	36.7	Low HDL	128.4	Not elevated triglycerides
570	235	female	21	18 to 59 years	18-24	18-29	20 - 24	No	No	15	Universidad (1-6)	Montubio/a	Montubio	Minorities	Single	Without partner	Other	Non-agricultural worker and others	No		400	No		Yes	No	No	No	No	No	77	96	28	745	23.09870604026845	.47724599256753	.52275400743247	22.7	Normal range	Not overweight	No	No	.6	Normal	157.1	Normal	62.5	Normal	58.9	Not elevated triglycerides
571	235	female	19	18 to 59 years	18-24	18-29	18-19	No	No	15	Universidad (1-6)	Mestizo	Mestizo	Mestizo	Single	Without partner	Other	Non-agricultural worker and others	Yes	54	200	Yes	1	Yes	No	No	No	Yes	No	62	83	23	660	27.69915	.653281839622642	.346718160377358	18.1	Underweight	Not overweight	No	No	.7	Normal	128.9	Normal	51.5	Normal	51.2	Not elevated triglycerides
573	235	male	40	18 to 59 years	40-44	40-49	40 - 44	No	No	13	Bachillerato (1-3)	Mestizo	Mestizo	Mestizo	In union	With partner	Farmer (works on his own land)	Agricultural worker	Yes	12	400	Yes	1	Yes	Yes	Si		No	No	85	95	31	525	41.79614285714285	.645002204585538	.354997795414462	23.8	Normal range	Not overweight	No	No	.8	Normal	234.8	High blood cholesterol	45.4	Normal	329.7	Elevated triglycerides
672	235	female	41	18 to 59 years	40-44	40-49	40 - 44	No	No	6	Primary school (1-6)	Mestizo	Mestizo	Mestizo	In union	With partner	Household chores (on their own home)	Household chores (no salary)	No		200	Yes	2	Yes	Yes	No	No	Yes	No	80	90	28	676	26.2335798816568	.524671597633136	.475328402366864	22.2	Normal range	Not overweight	No	No	.9	Normal	224.8	High blood cholesterol	44.8	Low HDL	134.8	Not elevated triglycerides
607	237	female	36	18 to 59 years	35-39	30-39	35 - 39	No	No	21	Universidad (1-6)	Mestizo	Mestizo	Mestizo	Married	With partner	Other	Non-agricultural worker and others	Yes	2	500	Yes	5	Yes	Yes	No	No	No	No	84	107	36	452	36.41677876106194	.515818396049036	.484181603950964	32.2	Obese class I	Obesity	Yes	No	1.2	High serum creatinine	181.4	Normal	43.4	Low HDL	71.90000000000001	Not elevated triglycerides
698	237	female	18	18 to 59 years	18-24	18-29	18-19	No	No	15	Universidad (1-6)	Mestizo	Mestizo	Mestizo	Single	Without partner	Other	Non-agricultural worker and others	No		280	No		Yes	Yes	No	No	No	No	63	86	22	695	26.79703021582734	.618869058102248	.381130941897752	18.2	Underweight	Not overweight	No	No	.9	Normal	215.7	High blood cholesterol	54.1	Normal	97.59999999999999	Not elevated triglycerides
548	238	female	34	18 to 59 years	30-34	30-39	30 - 34	No	No	12	Curso - Secundaria (1-6)	Montubio/a	Montubio	Minorities	Married	With partner	Household chores (on their own home)	Household chores (no salary)	No		120	Yes	5	No	No	No	No	No	No	95	108	36	573	33.13358464223386	.455131657173542	.544868342826458	29.1	Overweight	Overweight	Yes	Yes	.9	Normal	165.8	Normal	44.8	Low HDL	103.8	Not elevated triglycerides
559	239	male	59	18 to 59 years	55-59	50-59	55 - 59	No	No	6	Primary school (1-6)	Montubio/a	Montubio	Minorities	Married	With partner	Farm laborer (works on other's land)	Agricultural worker	Yes	104	300	Yes	2	Yes	Yes	No	Yes	No	No	111	105	34	401	54.79159850374064	.587892687808376	.412107312191624	32.6	Obese class I	Obesity	Yes	Yes	1.4	High serum creatinine	160.2	Normal	34.3	Low HDL	115.1	Not elevated triglycerides
560	239	male	32	18 to 59 years	30-34	30-39	30 - 34	Yes	Yes	0	Illiterate	Montubio/a	Montubio	Minorities	Single	Without partner	Other	Non-agricultural worker and others	No		100	No		Yes	No	No	No	No	No	82	91	30	573	38.88128272251308	.694308620044876	.305691379955124	20.5	Normal range	Not overweight	No	No	.8	Normal	172.3	Normal	38.7	Low HDL	140.5	Not elevated triglycerides
561	239	female	62	> 60 years	60-64	60-69	60 - 64	No	No	9	Curso - Secundaria (1-6)	Montubio/a	Montubio	Minorities	Married	With partner	Household chores (on their own home)	Household chores (no salary)	No		200	Yes	1	No	No	No	No	No	No	98	109	31	601	29.02063227953411	.456299249678209	.543700750321791	28.2	Overweight	Overweight	Yes	Yes	.7	Normal	172.7	Normal	60.9	Normal	108.4	Not elevated triglycerides
562	239	female	60	> 60 years	60-64	60-69	60 - 64	Yes	Yes	0	Illiterate	Montubio/a	Montubio	Minorities	Single	Without partner	Other	Non-agricultural worker and others	No		200	Yes	2	No	No	No	No	No	No	90	108	30	698	22.74183381088825	.390753158262685	.609246841737315	29.6	Overweight	Overweight	Yes	Yes	.6	Normal	235.9	High blood cholesterol	52.2	Normal	190.5	Elevated triglycerides
549	240	female	65	> 60 years	≥65	60-69	65 -69	Yes	Yes	0	Illiterate	Mestizo	Mestizo	Mestizo	Married	With partner	Household chores (on their own home)	Household chores (no salary)	No		100	No		No	No	No	No	No	No	84	97	29	762	22.15965354330708	.426968276364298	.573031723635702	25	Overweight	Overweight	Yes	No	.9	Normal	262.1	High blood cholesterol	57.5	Normal	170.4	Elevated triglycerides
551	240	male	73	> 60 years	≥65	> o = 70	70 -74	Yes	Yes	0	Illiterate	White	Other	Minorities	Married	With partner	Other	Non-agricultural worker and others	No		100	No		Yes	No	No	Yes	No	No	89	95	27	478	40.72547071129707	.669826820909491	.330173179090509	25.3	Overweight	Overweight	Yes	No	1	Normal	206.5	High blood cholesterol	39.4	Low HDL	187.2	Elevated triglycerides
552	241	female	38	18 to 59 years	35-39	30-39	35 - 39	No	No	12	Curso - Secundaria (1-6)	Mestizo	Mestizo	Mestizo	Single	Without partner	Household chores (on their own home)	Household chores (no salary)	Yes	1	300	Yes	5	Yes	No	No	No	No	No	94	111	34	576	31.52749305555555	.431292654658763	.568707345341237	30.8	Obese class I	Obesity	Yes	Yes	.8	Normal	234.7	High blood cholesterol	32.2	Low HDL	258	Elevated triglycerides
545	242	female	57	18 to 59 years	55-59	50-59	55 - 59	No	No	6	Primary school (1-6)	Mestizo	Mestizo	Mestizo	Married	With partner	Household chores (on their own home)	Household chores (no salary)	No		150	No		No	No	No	No	No	No	107	111	37	564	33.22531737588653	.45451870555248	.54548129444752	29.6	Overweight	Overweight	Yes	Yes	3	High serum creatinine	172.1	Normal	50.1	Normal	97.90000000000001	Not elevated triglycerides
546	242	female	26	18 to 59 years	25-29	18-29	25 - 29	No	No	15	Universidad (1-6)	Mestizo	Mestizo	Mestizo	Single	Without partner	Other	Non-agricultural worker and others	No		300	No		Yes	No	No	No	No	No	83	98	30	629	30.53091255961844	.486161028019402	.513838971980598	25.1	Overweight	Overweight	Yes	No	.8	Normal	194.3	High blood cholesterol	35.8	Low HDL	168.7	Elevated triglycerides
628	243	male	57	18 to 59 years	55-59	50-59	55 - 59	No	No	11	Curso - Secundaria (1-6)	Mestizo	Mestizo	Mestizo	In union	With partner	Other	Non-agricultural worker and others	Yes	2	480	No		Yes	No	No	No	No	No	96	94	31	601	38.88757237936771	.566874232935389	.433125767064611	24	Normal range	Not overweight	No	Yes	1	Normal	250.7	High blood cholesterol	63.5	Normal	216.3	Elevated triglycerides
629	243	female	21	18 to 59 years	18-24	18-29	20 - 24	No	No	15	Universidad (1-6)	Montubio/a	Montubio	Minorities	In union	With partner	Other	Non-agricultural worker and others	No		500	No		Yes	Yes	No	No	No	No	79	92	27	791	24.80958154235145	.493232237422494	.506767762577506	20.4	Normal range	Not overweight	No	No	1	Normal	159.2	Normal	46.1	Low HDL	91.2	Not elevated triglycerides
631	243	female	50	18 to 59 years	50-54	50-59	50 - 54	No	No	6	Primary school (1-6)	White	Other	Minorities	In union	With partner	Household chores (on their own home)	Household chores (no salary)	No		250	No		Yes	No	No	No	No	No	84	94	30	519	32.21904431599229	.564256467880776	.435743532119224	26	Overweight	Overweight	Yes	No	.9	Normal	247.2	High blood cholesterol	37.6	Low HDL	492.4	Elevated triglycerides
558	245	male	74	> 60 years	≥65	> o = 70	70 -74	Yes	Yes	0	Illiterate	White	Other	Minorities	Married	With partner	Farmer (works on his own land)	Agricultural worker	Yes	2	500	Yes	2	Yes	Yes	No	Yes	Yes	No	88	94	28	505	38.1038396039604	.67559999297802	.32440000702198	24	Normal range	Not overweight	No	No	1	Normal	218.1	High blood cholesterol	38.8	Low HDL	213.5	Elevated triglycerides
543	246	male	55	18 to 59 years	55-59	50-59	55 - 59	Yes	Yes	0	Illiterate	Montubio/a	Montubio	Minorities	Married	With partner	Farmer (works on his own land)	Agricultural worker	No		160	Yes	2	Yes	No	No	No	No	No	87	90	30	515	40.35456310679612	.699385842405479	.300614157594521	22.5	Normal range	Not overweight	No	No	1.1	Normal	246.4	High blood cholesterol	66	Normal	162.9	Elevated triglycerides
544	246	female	47	18 to 59 years	45-49	40-49	45 - 49	No	No	6	Primary school (1-6)	Montubio/a	Montubio	Minorities	Married	With partner	Household chores (on their own home)	Household chores (no salary)	No		200	No		Yes	Yes	No	No	No	No	92	89	33	520	31.40583846153846	.553894858228192	.446105141771808	26.5	Overweight	Overweight	Yes	Yes	.6	Normal	344.3	High blood cholesterol	46.7	Low HDL	281.6	Elevated triglycerides
547	247	male	45	18 to 59 years	45-49	40-49	45 - 49	No	No	6	Primary school (1-6)	Montubio/a	Montubio	Minorities	Separated	Without partner	Driver (owns the vehicle)	Non-agricultural worker and others	Yes	1	400	Yes	3	Yes	Yes	Si		Yes	No	95	99	35	444	43.3080518018018	.604861058684383	.395138941315617	29.8	Overweight	Overweight	Yes	Yes	.9	Normal	141.2	Normal	25.5	Low HDL	206.9	Elevated triglycerides
550	247	male	19	18 to 59 years	18-24	18-29	18-19	No	No	10	Básica (1-10)	Montubio/a	Montubio	Minorities	Single	Without partner	Farm laborer (works on other's land)	Agricultural worker	No			Yes	2	No	No	Si		No	No	61	63	27	564	37.45673758865249	.733008563378718	.266991436621282	19.9	Underweight	Not overweight	No	No	.9	Normal	131.4	Normal	43	Normal	70.90000000000001	Not elevated triglycerides
574	248	female	65	> 60 years	≥65	60-69	65 -69	No	Yes	2	Primary school (1-6)	Mestizo	Mestizo	Mestizo	In union	With partner	Household chores (on their own home)	Household chores (no salary)	No		300	No		No	No	No	No	No	No	103	108	35	556	31.78270503597122	.449543211258433	.550456788741567	30.6	Obese class I	Obesity	Yes	Yes	.7	Normal	234.6	High blood cholesterol	42	Low HDL	151.9	Elevated triglycerides
594	249	female	43	18 to 59 years	40-44	40-49	40 - 44	No	No	6	Primary school (1-6)	Mestizo	Mestizo	Mestizo	In union	With partner	Household chores (on their own home)	Household chores (no salary)	No			Yes	3	Yes	No	No	No	No	No	99	105	29	573	28.18247120418848	.452367114031918	.547632885968082	30	Obese class I	Obesity	Yes	Yes	1.1	Normal	203.4	High blood cholesterol	28.1	Low HDL	219.3	Elevated triglycerides
480	253	male	44	18 to 59 years	40-44	40-49	40 - 44	No	No	6	Primary school (1-6)	Mestizo	Mestizo	Mestizo	Married	With partner	Farm laborer (works on other's land)	Agricultural worker	Yes	12	400	Yes	5	Yes	Yes	No	No	Yes	No	100	106	33	448	49.77774776785714	.580160230394605	.419839769605395	30	Obese class I	Obesity	Yes	Yes	.9	Normal	307.3	High blood cholesterol	30.9	Low HDL	307.1	Elevated triglycerides
481	253	female	40	18 to 59 years	40-44	40-49	40 - 44	No	No	6	Primary school (1-6)	Mestizo	Mestizo	Mestizo	Married	With partner	Household chores (on their own home)	Household chores (no salary)	No		400	No		Yes	Yes	No	No	Yes	No	98	104	35	434	41.04464285714286	.527566103562248	.472433896437752	32.3	Obese class I	Obesity	Yes	Yes	.8	Normal	141.9	Normal	40.7	Low HDL	210	Elevated triglycerides
590	253	female	38	18 to 59 years	35-39	30-39	35 - 39	No	No	12	Curso - Secundaria (1-6)	Mestizo	Mestizo	Mestizo	Married	With partner	Household chores (on their own home)	Household chores (no salary)	No		399	No		Yes	Yes	No	No	No	No	94	99	31	514	32.88223929961089	.5303586983808209	.469641301619179	27.9	Overweight	Overweight	Yes	Yes	.6	Normal	197.7	High blood cholesterol	31.4	Low HDL	380	Elevated triglycerides
643	256	female	18	18 to 59 years	18-24	18-29	18-19	No	No	13	Bachillerato (1-3)	Mestizo	Mestizo	Mestizo	In union	With partner	Other	Non-agricultural worker and others	No		400	No		Yes	Yes	No	No	No	No	71	92	24	768	22.52374479166666	.486473969582433	.5135260304175669	21.7	Normal range	Not overweight	No	No	1	Normal	190	Normal	43	Low HDL	104.1	Not elevated triglycerides
644	256	male	21	18 to 59 years	18-24	18-29	20 - 24	No	No	12	Curso - Secundaria (1-6)	Mestizo	Mestizo	Mestizo	In union	With partner	Shop assistant (employee)	Non-agricultural worker and others	No		400	No		No	No	No	Yes	No	No	73	92	29	527	41.66408918406072	.678568227753432	.321431772246568	22.5	Normal range	Not overweight	No	No	1.2	High serum creatinine	145	Normal	107.6	Normal	100.4	Not elevated triglycerides
650	257	female	43	18 to 59 years	40-44	40-49	40 - 44	No	No	6	Primary school (1-6)	Montubio/a	Montubio	Minorities	In union	With partner	Household chores (on their own home)	Household chores (no salary)	No		200	Yes	1	Yes	Yes	No	No	No	No	103	115	39	505	34.59858217821782	.426616303060639	.573383696939361	35.1	Obese class II	Obesity	Yes	Yes	1	Normal	220.1	High blood cholesterol	50.5	Normal	163.1	Elevated triglycerides
652	257	male	18	18 to 59 years	18-24	18-29	18-19	No	No	13	Bachillerato (1-3)	Mestizo	Mestizo	Mestizo	Single	Without partner	Farm laborer (works on other's land)	Agricultural worker	No		200	Yes	2	Yes	Yes	No	No	No	No	78	92	27	535	41.97854018691589	.661079373022297	.338920626977703	22.7	Normal range	Not overweight	No	No	1.1	Normal	161.4	Normal	67.5	Normal	111.4	Not elevated triglycerides
617	258	male	24	18 to 59 years	18-24	18-29	20 - 24	No	No	13	Bachillerato (1-3)	Montubio/a	Montubio	Minorities	In union	With partner	Farmer (works on his own land)	Agricultural worker	Yes	12	200	Yes	3	Yes	Yes	No	Yes	No	No	83	92	29	575	37.24868	.662787900355872	.337212099644128	21.6	Normal range	Not overweight	No	No	1.2	High serum creatinine	199.7	High blood cholesterol	40.1	Normal	116.4	Not elevated triglycerides
618	258	female	22	18 to 59 years	18-24	18-29	20 - 24	No	No	6	Primary school (1-6)	Mestizo	Mestizo	Mestizo	In union	With partner	Household chores (on their own home)	Household chores (no salary)	No		160	No		Yes	No	No	No	No	No	92	102	28	645	30.20007906976744	.454820467918184	.545179532081816	26.2	Overweight	Overweight	Yes	Yes	1	Normal	154.4	Normal	39.3	Low HDL	194.5	Elevated triglycerides
627	259	female	29	18 to 59 years	25-29	18-29	25 - 29	No	No	13	Bachillerato (1-3)	Montubio/a	Montubio	Minorities	In union	With partner	Household chores (on their own home)	Household chores (no salary)	No		200	No		No	No	No	No	No	No	69	88	23	673	28.47574888558692	.61106757265208	.38893242734792	18.9	Underweight	Not overweight	No	No	1.5	High serum creatinine	152.4	Normal	61.6	Normal	56.2	Not elevated triglycerides
681	260	female	49	18 to 59 years	45-49	40-49	45 - 49	No	No	6	Primary school (1-6)	Mestizo	Mestizo	Mestizo	Married	With partner	Household chores (on their own home)	Household chores (no salary)	No		160	No		Yes	Yes	No	No	No	No	95	103	35	555	30.741209009009	.433585458519168	.566414541480832	31.9	Obese class I	Obesity	Yes	Yes	1.1	Normal	214.9	High blood cholesterol	54	Normal	168.7	Elevated triglycerides
682	260	female	21	18 to 59 years	18-24	18-29	20 - 24	No	Yes	2	Primary school (1-6)	Mestizo	Mestizo	Mestizo	Married	With partner	Household chores (on their own home)	Household chores (no salary)	No		400	No		Yes	Yes	No	No	No	No	84	104	31	638	31.16174137931035	.46789401470436	.53210598529564	25.6	Overweight	Overweight	Yes	No	1	Normal	183.6	Normal	61.9	Normal	93.90000000000001	Not elevated triglycerides
684	260	male	52	18 to 59 years	50-54	50-59	50 - 54	No	No	6	Primary school (1-6)	Afroecuadorian/Black	Other	Minorities	Married	With partner	Farm laborer (works on other's land)	Agricultural worker	No		150	Yes	3	Yes	No	No	No	No	No	107	105	32	479	47.48413361169102	.547052230549436	.452947769450564	30	Obese class I	Obesity	Yes	Yes	1.4	High serum creatinine	212.1	High blood cholesterol	50.5	Normal	152.9	Elevated triglycerides
683	261	female	28	18 to 59 years	25-29	18-29	25 - 29	No	No	13	Bachillerato (1-3)	Mestizo	Mestizo	Mestizo	In union	With partner	Household chores (on their own home)	Household chores (no salary)	No		100	No		No	No	No	No	No	No	109	116	39	582	32.68151890034365	.369700440049136	.630299559950864	35.4	Obese class II	Obesity	Yes	Yes	.9	Normal	152.3	Normal	34.3	Low HDL	111.7	Not elevated triglycerides
667	262	female	75	> 60 years	≥65	> o = 70	75 - 79	No	Yes	3	Primary school (1-6)	Mestizo	Mestizo	Mestizo	Married	With partner	Household chores (on their own home)	Household chores (no salary)	No		200	No		Yes	No	No	No	Yes	No	83	93	28	605	27.54138181818182	.537917613636364	.462082386363636	24	Normal range	Not overweight	No	No	1.3	High serum creatinine	305.1	High blood cholesterol	62.1	Normal	138.3	Not elevated triglycerides
668	262	male	76	> 60 years	≥65	> o = 70	75 - 79	No	No	10	Curso - Secundaria (1-6)	Mestizo	Mestizo	Mestizo	Widowed	Without partner	Construction worker	Non-agricultural worker and others	No		190	No		Yes	Yes	No	Yes	No	No	103	106	32	440	49.530725	.601831409477521	.398168590522479	29.5	Overweight	Overweight	Yes	Yes	1.7	High serum creatinine	204.5	High blood cholesterol	48.6	Normal	107.8	Not elevated triglycerides
697	263	female	54	18 to 59 years	50-54	50-59	50 - 54	No	No	6	Primary school (1-6)	White	Other	Minorities	Married	With partner	Household chores (on their own home)	Household chores (no salary)	No		200	No		Yes	Yes	No	No	No	No	100	117	33	489	42.16895501022495	.465955303980386	.534044696019614	32.4	Obese class I	Obesity	Yes	Yes	1	Normal	316.7	High blood cholesterol	46.7	Low HDL	159.7	Elevated triglycerides
619	266	female	42	18 to 59 years	40-44	40-49	40 - 44	No	No	17	Universidad (1-6)	Mestizo	Mestizo	Mestizo	Married	With partner	Teacher	Non-agricultural worker and others	No		720	No		Yes	Yes	No	No	No	No	69	84	26	697	25.56068866571018	.590316135466748	.409683864533252	19.2	Underweight	Not overweight	No	No	1	Normal	220	High blood cholesterol	45.5	Low HDL	142.4	Not elevated triglycerides
623	266	male	46	18 to 59 years	45-49	40-49	45 - 49	No	No	12	Bachillerato (1-3)	Mestizo	Mestizo	Mestizo	Single	Without partner	Other	Non-agricultural worker and others	Yes	1	600	No		Yes	Yes	Si		No	No	76	86	27	573	40.05114136125654	.733537387568801	.266462612431199	19.3	Underweight	Not overweight	No	No	1.3	High serum creatinine	148.9	Normal	40.8	Normal	105.7	Not elevated triglycerides
673	267	female	25	18 to 59 years	25-29	18-29	25 - 29	No	No	12	Curso - Secundaria (1-6)	Mestizo	Mestizo	Mestizo	In union	With partner	Household chores (on their own home)	Household chores (no salary)	No		400	No		Yes	Yes	No	Yes	Yes	No	103	116	37	470	34.75029574468085	.419183302107127	.580816697892873	38.3	Obese class II	Obesity	Yes	Yes	1.1	Normal	250.1	High blood cholesterol	38.7	Low HDL	165.6	Elevated triglycerides
663	268	female	44	18 to 59 years	40-44	40-49	40 - 44	No	No	8	Curso - Secundaria (1-6)	Mestizo	Mestizo	Mestizo	In union	With partner	Household chores (on their own home)	Household chores (no salary)	No		100	Yes	1	Yes	Yes	No	No	No	No	79	93	30	545	28.03137614678899	.55507675538196	.44492324461804	25.7	Overweight	Overweight	Yes	No	.9	Normal	216.5	High blood cholesterol	42.7	Low HDL	87.2	Not elevated triglycerides
664	268	male	49	18 to 59 years	45-49	40-49	45 - 49	Yes	Yes	0	Illiterate	Afroecuadorian/Black	Other	Minorities	In union	With partner	Farmer (works on his own land)	Agricultural worker	Yes	12	150	Yes	1	Yes	No	No	No	No	No	99	109	34	505	46.76704752475248	.5476235073156031	.452376492684397	28.5	Overweight	Overweight	Yes	Yes	1.3	High serum creatinine	325.7	High blood cholesterol	49.5	Normal	173.3	Elevated triglycerides
666	268	male	18	18 to 59 years	18-24	18-29	18-19	No	No	12	Curso - Secundaria (1-6)	Mestizo	Mestizo	Mestizo	Single	Without partner	Farm laborer (works on other's land)	Agricultural worker	No			Yes	2	Yes	Yes	No	No	No	No	75	95	29	433	45.19741108545035	.75078755955898	.24921244044102	24.4	Normal range	Not overweight	No	No	1.2	High serum creatinine	176.6	Normal	49.2	Normal	113.4	Not elevated triglycerides
639	269	female	43	18 to 59 years	40-44	40-49	40 - 44	No	No	6	Primary school (1-6)	Montubio/a	Montubio	Minorities	Married	With partner	Household chores (on their own home)	Household chores (no salary)	No		400	No		No	No	No	No	No	No	112	120	42	471	36.81461571125265	.427083708947247	.572916291052753	37.3	Obese class II	Obesity	Yes	Yes	1	Normal	223.8	High blood cholesterol	38.3	Low HDL	200.9	Elevated triglycerides
640	269	male	60	> 60 years	60-64	60-69	60 - 64	No	No	6	Primary school (1-6)	Mestizo	Mestizo	Mestizo	Married	With partner	Farm laborer (works on other's land)	Agricultural worker	No		300	Yes	3	Yes	Yes	No	Yes	No	No	99	102	32	551	40.55730671506352	.525353713925693	.474646286074307	28	Overweight	Overweight	Yes	Yes	1.5	High serum creatinine	213.8	High blood cholesterol	26.9	Low HDL	218.9	Elevated triglycerides
641	269	male	20	18 to 59 years	18-24	18-29	20 - 24	No	No	15	Universidad (1-6)	Montubio/a	Montubio	Minorities	Single	Without partner	Other	Non-agricultural worker and others	No		200	No		Yes	Yes	No	No	No	No	77	92	25	652	37.44611042944785	.665117414377404	.334882585622596	19	Underweight	Not overweight	No	No	1.2	High serum creatinine	139.7	Normal	50.8	Normal	132.7	Not elevated triglycerides
687	269	male	22	18 to 59 years	18-24	18-29	20 - 24	No	No	15	Universidad (1-6)	Montubio/a	Montubio	Minorities	Single	Without partner	Other	Non-agricultural worker and others	No		300	No		No	No	No	No	No	No	68	90	24	605	39.05272727272727	.734073820915926	.265926179084074	18.4	Underweight	Not overweight	No	No	1.2	High serum creatinine	188.1	Normal	49.3	Normal	78.5	Not elevated triglycerides
662	270	female	76	> 60 years	≥65	> o = 70	75 - 79	No	Yes	3	Primary school (1-6)	Montubio/a	Montubio	Minorities	Single	Without partner	Household chores (on their own home)	Household chores (no salary)	No		300	No		No	No	No	No	No	No	90	95	27	643	26.44998289269051	.498116438657072	.501883561342928	24.5	Normal range	Not overweight	No	Yes	1.2	High serum creatinine	218.3	High blood cholesterol	77.8	Normal	102.8	Not elevated triglycerides
620	271	male	23	18 to 59 years	18-24	18-29	20 - 24	No	No	5	Primary school (1-6)	Montubio/a	Montubio	Minorities	In union	With partner	Farmer (works on his own land)	Agricultural worker	No		250	Yes	5	Yes	Yes	No	Yes	No	No	99	102	33	409	53.85679951100244	.614803647385873	.385196352614127	30.6	Obese class I	Obesity	Yes	Yes	1.2	High serum creatinine	154.3	Normal	38.1	Low HDL	125.8	Not elevated triglycerides
624	271	female	30	18 to 59 years	30-34	30-39	30 - 34	No	No	4	Primary school (1-6)	Montubio/a	Montubio	Minorities	In union	With partner	Household chores (on their own home)	Household chores (no salary)	No		200	No		Yes	Yes	No	No	No	No	95	97	30	606	28.81336633663366	.473125884016973	.52687411598303	27	Overweight	Overweight	Yes	Yes	1	Normal	184.4	Normal	47.8	Low HDL	53.9	Not elevated triglycerides
621	272	male	54	18 to 59 years	50-54	50-59	50 - 54	Yes	Yes	0	Illiterate	Montubio/a	Montubio	Minorities	In union	With partner	Farm laborer (works on other's land)	Agricultural worker	No		200	Yes	7	Yes	Yes	Si		No	No	97	97	30					25.9	Overweight	Overweight	Yes	Yes	1	Normal	213.2	High blood cholesterol	32.8	Low HDL	821	Elevated triglycerides
622	272	female	52	18 to 59 years	50-54	50-59	50 - 54	No	No	6	Primary school (1-6)	Mestizo	Mestizo	Mestizo	In union	With partner	Household chores (on their own home)	Household chores (no salary)	No		120	No		Yes	No	No	No	No	No	92	102	33	426	40.2915117370892	.50301512780386	.49698487219614	34.6	Obese class I	Obesity	Yes	Yes	1	Normal	195	High blood cholesterol	45.2	Low HDL	140.6	Not elevated triglycerides
637	273	female	43	18 to 59 years	40-44	40-49	40 - 44	No	No	6	Primary school (1-6)	Montubio/a	Montubio	Minorities	Married	With partner	Household chores (on their own home)	Household chores (no salary)	No		450	No		Yes	Yes	No	No	No	No	88	102	32	531	34.65227118644068	.5073538973124549	.492646102687545	28	Overweight	Overweight	Yes	Yes	1.3	High serum creatinine	185.9	Normal	39	Low HDL	246	Elevated triglycerides
638	273	female	18	18 to 59 years	18-24	18-29	18-19	No	Yes	2	Básica (1-10)	Mestizo	Mestizo	Mestizo	Single	Without partner	Other	Non-agricultural worker and others	No		1500	No		No	No	No	No	No	No	68	87	25	695	27.69781151079136	.545232510054948	.454767489945052	20.6	Normal range	Not overweight	No	No	1	Normal	135.1	Normal	41.9	Low HDL	143.8	Not elevated triglycerides
649	273	female	22	18 to 59 years	18-24	18-29	20 - 24	No	No	12	Curso - Secundaria (1-6)	Montubio/a	Montubio	Minorities	In union	With partner	Household chores (on their own home)	Household chores (no salary)	No		395	No		Yes	Yes	No	Yes	No	No	75	98	25	554	33.75465523465704	.620489985931196	.379510014068804	22	Normal range	Not overweight	No	No	1.2	High serum creatinine	157.8	Normal	45.8	Low HDL	91.8	Not elevated triglycerides
722	273	male	52	18 to 59 years	50-54	50-59	50 - 54	No	No	9	Curso - Secundaria (1-6)	Montubio/a	Montubio	Minorities	Married	With partner	Other	Non-agricultural worker and others	No		1600	No		Yes	Yes	No	Yes	No	No	108	109	32	424	50.60866981132075	.600340092660982	.399659907339018	30.5	Obese class I	Obesity	Yes	Yes	.8	Normal	161.7	Normal	32.6	Low HDL	189.4	Elevated triglycerides
685	274	female	19	18 to 59 years	18-24	18-29	18-19	No	No	15	Universidad (1-6)	Montubio/a	Montubio	Minorities	Single	Without partner	Other	Non-agricultural worker and others	No		160	No		Yes	Yes	No	No	No	No	83	103	30	517	33.49278723404255	.5350285500645801	.46497144993542	27.4	Overweight	Overweight	Yes	No	1	Normal	224.3	High blood cholesterol	54.1	Normal	97.90000000000001	Not elevated triglycerides
686	275	female	68	> 60 years	≥65	60-69	65 -69	Yes	Yes	0	Illiterate	Montubio/a	Montubio	Minorities	Separated	Without partner	Household chores (on their own home)	Household chores (no salary)	No		100	Yes	1	Yes	No	Si		No	No	121	113	35	462	32.36666666666667	.465707434052758	.5342925659472419	35.4	Obese class II	Obesity	Yes	Yes	1	Normal	174.8	Normal	52	Normal	92	Not elevated triglycerides
676	277	male	49	18 to 59 years	45-49	40-49	45 - 49	No	No	12	Curso - Secundaria (1-6)	Montubio/a	Montubio	Minorities	Separated	Without partner	Farmer (works on his own land)	Agricultural worker	Yes	4	280	Yes	2	Yes	Yes	No	No	No	No	73	83	26	550	34.81722	.712008588957055	.287991411042945	21.4	Normal range	Not overweight	No	No	1.1	Normal	275	High blood cholesterol	69.09999999999999	Normal	189.5	Elevated triglycerides
679	277	female	50	18 to 59 years	50-54	50-59	50 - 54	No	No	6	Primary school (1-6)	Mestizo	Mestizo	Mestizo	Widowed	Without partner	Household chores (on their own home)	Household chores (no salary)	No		205	No		Yes	Yes	No	Yes	No	No	80	96	32	628	26.98859713375796	.490701766068327	.509298233931673	25.4	Overweight	Overweight	Yes	No	1.1	Normal	196.8	High blood cholesterol	57.3	Normal	185.4	Elevated triglycerides
693	278	female	25	18 to 59 years	25-29	18-29	25 - 29	No	No	12	Curso - Secundaria (1-6)	Mestizo	Mestizo	Mestizo	Single	Without partner	Household chores (on their own home)	Household chores (no salary)	No		300	No		Yes	No	No	No	No	No	72	86	27	763	25.85392398427261	.5465945874053409	.453405412594659	18.9	Underweight	Not overweight	No	No	.9	Normal	153.8	Normal	52.8	Normal	75	Not elevated triglycerides
695	278	female	56	18 to 59 years	55-59	50-59	55 - 59	No	No	6	Primary school (1-6)	Montubio/a	Montubio	Minorities	Married	With partner	Household chores (on their own home)	Household chores (no salary)	No		100	No		Yes	No	No	No	No	No	102	105	28	511	34.23812915851272	.485647222106563	.514352777893437	30.5	Obese class I	Obesity	Yes	Yes	.9	Normal	210.4	High blood cholesterol	37.7	Low HDL	341.5	Elevated triglycerides
657	279	male	37	18 to 59 years	35-39	30-39	35 - 39	No	No	6	Primary school (1-6)	Mestizo	Mestizo	Mestizo	Single	Without partner	Farm laborer (works on other's land)	Agricultural worker	Yes	2	200	Yes	4	Yes	Yes	Si		No	No	83	98	29	487	48.71498151950718	.672858860766674	.327141139233326	23.9	Normal range	Not overweight	No	No	1.3	High serum creatinine	192.4	High blood cholesterol	57.8	Normal	105.9	Not elevated triglycerides
660	279	female	62	> 60 years	60-64	60-69	60 - 64	Yes	Yes	0	Illiterate	Montubio/a	Montubio	Minorities	Married	With partner	Household chores (on their own home)	Household chores (no salary)	No		50	No		Yes	Yes	No	No	No	No	103	105	33	490	36.3764	.506635097493036	.493364902506964	30.2	Obese class I	Obesity	Yes	Yes	1.8	High serum creatinine	267.5	High blood cholesterol	50.7	Normal	219	Elevated triglycerides
677	280	female	39	18 to 59 years	35-39	30-39	35 - 39	No	No	12	Curso - Secundaria (1-6)	Mestizo	Mestizo	Mestizo	Single	Without partner	Other	Non-agricultural worker and others	No		250	No		Yes	No	No	No	No	No	120	122	42	482	36.48804771784232	.376165440390127	.623834559609873	41.4	Obese class III	Obesity	Yes	Yes	.9	Normal	196.7	High blood cholesterol	50.4	Normal	145.4	Not elevated triglycerides
678	280	female	19	18 to 59 years	18-24	18-29	18-19	No	No	15	Universidad (1-6)	Mestizo	Mestizo	Mestizo	Single	Without partner	Other	Non-agricultural worker and others	No			No		Yes	Yes	No	No	No	No	78	102	32	719	27.49325591098749	.448503359069943	.551496640930057	24.2	Normal range	Not overweight	No	No	1	Normal	235.2	High blood cholesterol	85.40000000000001	Normal	103.4	Not elevated triglycerides
680	280	female	21	18 to 59 years	18-24	18-29	20 - 24	No	No	18	Universidad (1-6)	Montubio/a	Montubio	Minorities	Single	Without partner	Other	Non-agricultural worker and others	No		600	No		Yes	Yes	No	No	Yes	No	75	92	27	745	25.81873288590604	.464365699386799	.5356343006132011	22.8	Normal range	Not overweight	No	No	1	Normal	191.7	High blood cholesterol	57.6	Normal	399.2	Elevated triglycerides
648	281	female	60	> 60 years	60-64	60-69	60 - 64	No	No	6	Primary school (1-6)	Montubio/a	Montubio	Minorities	In union	With partner	Household chores (on their own home)	Household chores (no salary)	No		240	No		No	No	No	No	No	No	109	129	38	512	34.578591796875	.371812815020161	.6281871849798391	39.7	Obese class II	Obesity	Yes	Yes	1.2	High serum creatinine	209.8	High blood cholesterol	41.5	Low HDL	199	Elevated triglycerides
709	281	male	38	18 to 59 years	35-39	30-39	35 - 39	No	No	6	Primary school (1-6)	Mestizo	Mestizo	Mestizo	Married	With partner	Farmer (works on his own land)	Agricultural worker	No		300	Yes	4	Yes	Yes	No	No	Yes	No	112	116	37	473	55.02827906976744	.523082500663189	.476917499336811	31	Obese class I	Obesity	Yes	Yes	.9	Normal	209.7	High blood cholesterol	38.7	Low HDL	158.3	Elevated triglycerides
710	281	female	45	18 to 59 years	45-49	40-49	45 - 49	No	No	19	Universidad (1-6)	Montubio/a	Montubio	Minorities	Married	With partner	Teacher	Non-agricultural worker and others	No		600	No		Yes	No	No	No	No	No	93	116	44	423	40.54960756501182	.482159424078619	.517840575921381	36.4	Obese class II	Obesity	Yes	Yes	.8	Normal	152.2	Normal	34.2	Low HDL	76.8	Not elevated triglycerides
651	282	female	29	18 to 59 years	25-29	18-29	25 - 29	No	No	12	Curso - Secundaria (1-6)	Mestizo	Mestizo	Mestizo	In union	With partner	Household chores (on their own home)	Household chores (no salary)	No		300	No		Yes	Yes	No	No	No	No	100	125	37	520	36.93384615384615	.364958954089389	.6350410459106109	39.5	Obese class II	Obesity	Yes	Yes	1.1	Normal	168.6	Normal	43.7	Low HDL	168.4	Elevated triglycerides
708	282	male	36	18 to 59 years	35-39	30-39	35 - 39	No	No	6	Primary school (1-6)	Mestizo	Mestizo	Mestizo	In union	With partner	Farmer (works on his own land)	Agricultural worker	No		240	Yes	5	Yes	Yes	No	Yes	No	No	97	108	33	512	46.223357421875	.56855298181888	.43144701818112	27.1	Overweight	Overweight	Yes	Yes	1	Normal	206.4	High blood cholesterol	46.2	Normal	106.5	Not elevated triglycerides
625	283	female	25	18 to 59 years	25-29	18-29	25 - 29	No	No	6	Primary school (1-6)	Mestizo	Mestizo	Mestizo	In union	With partner	Household chores (on their own home)	Household chores (no salary)	No		300	No		Yes	No	No	No	No	No	106	119	38	487	39.17227926078029	.411906196222716	.588093803777284	37.1	Obese class II	Obesity	Yes	Yes	1	Normal	163.6	Normal	40.3	Low HDL	251.6	Elevated triglycerides
636	284	male	41	18 to 59 years	40-44	40-49	40 - 44	No	No	6	Primary school (1-6)	Montubio/a	Montubio	Minorities	Single	Without partner	Farmer (works on his own land)	Agricultural worker	No		160	Yes	1	Yes	Yes	No	No	No	No	96	99	30	445	44.64234606741573	.61660698988143	.38339301011857	29	Overweight	Overweight	Yes	Yes	1.7	High serum creatinine	172.8	Normal	49.2	Normal	155	Elevated triglycerides
669	284	female	21	18 to 59 years	18-24	18-29	20 - 24	No	No	13	Bachillerato (1-3)	Mestizo	Mestizo	Mestizo	In union	With partner	Household chores (on their own home)	Household chores (no salary)	No		400	No		Yes	Yes	No	No	No	No	95	108	33	524	35.06308396946565	.486311844236694	.513688155763306	29.6	Overweight	Overweight	Yes	Yes	1.1	Normal	195.9	High blood cholesterol	35.4	Low HDL	230.1	Elevated triglycerides
670	284	female	68	> 60 years	≥65	60-69	65 -69	No	No	6	Primary school (1-6)	Mestizo	Mestizo	Mestizo	Widowed	Without partner	Household chores (on their own home)	Household chores (no salary)	No		100	No		Yes	No	No	No	No	No	93	106	36	531	31.95437099811676	.494649705853201	.505350294146799	29	Overweight	Overweight	Yes	Yes	1.1	Normal	242.6	High blood cholesterol	36.9	Low HDL	177.2	Elevated triglycerides
788	284	female	22	18 to 59 years	18-24	18-29	20 - 24	No	No	13	Bachillerato (1-3)	Mestizo	Mestizo	Mestizo	Single	Without partner	Household chores (on their own home)	Household chores (no salary)	No		200	No		Yes	Yes	No	No	No	No	86	107	35	536	32.82310447761194	.492100516905726	.50789948309427	28.8	Overweight	Overweight	Yes	No	.7	Normal	221.9	High blood cholesterol	48.2	Low HDL	149.4	Not elevated triglycerides
696	286	female	47	18 to 59 years	45-49	40-49	45 - 49	No	No	6	Primary school (1-6)	Montubio/a	Montubio	Minorities	In union	With partner	Household chores (on their own home)	Household chores (no salary)	No		170	No		Yes	Yes	No	No	No	No	88	100	34	458	35.99079475982533	.581434487234658	.418565512765342	28.2	Overweight	Overweight	Yes	Yes	1.1	Normal	225.9	High blood cholesterol	52.7	Normal	105.7	Not elevated triglycerides
838	286	male	40	18 to 59 years	40-44	40-49	40 - 44	No	No	6	Primary school (1-6)	Montubio/a	Montubio	Minorities	In union	With partner	Farm laborer (works on other's land)	Agricultural worker	No		400	Yes	7	Yes	Yes	No	Yes	No	No	90	101	34	468	46.03413461538461	.660461041827613	.339538958172387	25.6	Overweight	Overweight	Yes	No	.8	Normal	262.8	High blood cholesterol	58.9	Normal	127.8	Not elevated triglycerides
674	287	female	45	18 to 59 years	45-49	40-49	45 - 49	No	No	6	Primary school (1-6)	Montubio/a	Montubio	Minorities	Separated	Without partner	Household chores (on their own home)	Household chores (no salary)	No		80	No		Yes	Yes	No	No	Yes	No	93	101	33	446	35.53178251121076	.539996694699252	.460003305300748	31.2	Obese class I	Obesity	Yes	Yes	1.2	High serum creatinine	197	High blood cholesterol	35.3	Low HDL	161	Elevated triglycerides
689	287	male	20	18 to 59 years	18-24	18-29	20 - 24	No	No	7	Básica (1-10)	Montubio/a	Montubio	Minorities	In union	With partner	Farm laborer (works on other's land)	Agricultural worker	Yes	52	130	No		Yes	Yes	Si		No	Yes	105	116	35	373	62.0921581769437	.6063687321967161	.393631267803284	33.4	Obese class I	Obesity	Yes	Yes	1.1	Normal	179.3	Normal	26.4	Low HDL	510.9	Elevated triglycerides
690	287	female	20	18 to 59 years	18-24	18-29	20 - 24	No	No	12	Curso - Secundaria (1-6)	Mestizo	Mestizo	Mestizo	In union	With partner	Household chores (on their own home)	Household chores (no salary)	No		90	No		No	No	No	No	Yes	No	70	88	25	605	31.58734545454546	.606283022160181	.393716977839819	20.8	Normal range	Not overweight	No	No	1	Normal	162.9	Normal	45.9	Low HDL	70.5	Not elevated triglycerides
700	288	female	30	18 to 59 years	30-34	30-39	30 - 34	No	No	12	Curso - Secundaria (1-6)	Montubio/a	Montubio	Minorities	Married	With partner	Household chores (on their own home)	Household chores (no salary)	No		500	No		Yes	Yes	No	No	No	No	85	100	30	554	31.88336462093863	.522678108539977	.477321891460023	26.4	Overweight	Overweight	Yes	No	.9	Normal	165.3	Normal	40.8	Low HDL	83.8	Not elevated triglycerides
626	289	female	29	18 to 59 years	25-29	18-29	25 - 29	No	No	6	Primary school (1-6)	Mestizo	Mestizo	Mestizo	In union	With partner	Household chores (on their own home)	Household chores (no salary)	No		400	No		Yes	Yes	No	No	No	No	83	96	27	611	30.28424713584288	.5303721039552169	.469627896044783	23.7	Normal range	Not overweight	No	No	1	Normal	155.6	Normal	45.1	Low HDL	123.5	Not elevated triglycerides
659	290	male	52	18 to 59 years	50-54	50-59	50 - 54	Yes	Yes	0	Illiterate	White	Other	Minorities	Separated	Without partner	Farmer (works on his own land)	Agricultural worker	No		100	No		Yes	Yes	No	No	No	No	91	95	30	512	39.303669921875	.6380465896408281	.361953410359172	24.9	Normal range	Not overweight	No	No	1.1	Normal	277.7	High blood cholesterol	38.6	Low HDL	645.4	Elevated triglycerides
630	292	male	34	18 to 59 years	30-34	30-39	30 - 34	No	No	13	Bachillerato (1-3)	Mestizo	Mestizo	Mestizo	Single	Without partner	Farmer (works on his own land)	Agricultural worker	Yes	2	250	Yes	5	Yes	Yes	No	Yes	No	No	102	110	38	451	51.52851219512196	.547011806742271	.452988193257729	31.4	Obese class I	Obesity	Yes	Yes	1.5	High serum creatinine	174.7	Normal	31.3	Low HDL	284.9	Elevated triglycerides
632	292	male	70	> 60 years	≥65	> o = 70	70 -74	No	Yes	2	Primary school (1-6)	Montubio/a	Montubio	Minorities	Married	With partner	Farmer (works on his own land)	Agricultural worker	Yes	3	100	Yes	2	Yes	Yes	No	Yes	No	No	100	105	31	437	49.82269794050343	.636305209968115	.363694790031885	28	Overweight	Overweight	Yes	Yes	1.1	Normal	186.8	Normal	49.7	Normal	136	Not elevated triglycerides
633	292	female	62	> 60 years	60-64	60-69	60 - 64	No	No	11	Curso - Secundaria (1-6)	Mestizo	Mestizo	Mestizo	Married	With partner	Household chores (on their own home)	Household chores (no salary)	No		200	Yes	3	No	No	No	No	No	No	86	100	27	629	27.90238473767885	.504563919307032	.495436080692968	24.5	Normal range	Not overweight	No	No	1	Normal	174.9	Normal	50.9	Normal	166.4	Elevated triglycerides
634	293	male	31	18 to 59 years	30-34	30-39	30 - 34	No	No	12	Curso - Secundaria (1-6)	Montubio/a	Montubio	Minorities	Married	With partner	Farmer (works on his own land)	Agricultural worker	Yes	1	200	Yes	4	Yes	Yes	No	Yes	No	No	98	107	31	426	48.84929342723004	.608334911920673	.391665088079327	30.2	Obese class I	Obesity	Yes	Yes	1.2	High serum creatinine	138.9	Normal	42.3	Normal	168.7	Elevated triglycerides
635	293	female	24	18 to 59 years	18-24	18-29	20 - 24	No	No	12	Curso - Secundaria (1-6)	Mestizo	Mestizo	Mestizo	Married	With partner	Household chores (on their own home)	Household chores (no salary)	No		150	No		Yes	No	No	No	No	No	89	104	33	662	29.20338972809668	.418386672322302	.581613327677698	27.9	Overweight	Overweight	Yes	Yes	1	Normal	147.9	Normal	54.9	Normal	48.2	Not elevated triglycerides
658	294	male	60	> 60 years	60-64	60-69	60 - 64	Yes	Yes	0	Illiterate	Afroecuadorian/Black	Other	Minorities	Single	Without partner	Farmer (works on his own land)	Agricultural worker	No		80	No		Yes	Yes	No	Yes	No	No	100	95	28	451	44.14156097560976	.644402350008902	.355597649991098	27.4	Overweight	Overweight	Yes	Yes	1.2	High serum creatinine	233.7	High blood cholesterol	48.8	Normal	176.2	Elevated triglycerides
656	295	female	65	> 60 years	≥65	60-69	65 -69	No	Yes	3	Primary school (1-6)	Mestizo	Mestizo	Mestizo	Single	Without partner	Household chores (on their own home)	Household chores (no salary)	No		250	Yes	3	Yes	No	No	No	Yes	No	106	119	36	494	31.67586842105263	.403000870496853	.596999129503147	38.4	Obese class II	Obesity	Yes	Yes	.9	Normal	272.7	High blood cholesterol	54.2	Normal	150.3	Elevated triglycerides
671	296	female	87	> 60 years	≥65	> o = 70	80 +	Yes	Yes	0	Illiterate	Mestizo	Mestizo	Mestizo	Widowed	Without partner	Household chores (on their own home)	Household chores (no salary)	No		100	No		No	No	Si		No	No	92	105	28	647	25.10754095826893	.463238763067692	.536761236932308	26.5	Overweight	Overweight	Yes	Yes	1.3	High serum creatinine	230.6	High blood cholesterol	35.8	Low HDL	191.6	Elevated triglycerides
642	297	male	80	> 60 years	≥65	> o = 70	80 +	No	No	4	Primary school (1-6)	Montubio/a	Montubio	Minorities	Married	With partner	Farmer (works on his own land)	Agricultural worker	Yes	1	280	Yes	1	Yes	No	No	No	No	No	104	100	27	481	47.79149896049896	.632999986231774	.367000013768226	25.8	Overweight	Overweight	Yes	Yes	1.3	High serum creatinine	168.8	Normal	30.1	Low HDL	264	Elevated triglycerides
727	297	female	72	> 60 years	≥65	> o = 70	70 -74	No	Yes	3	Primary school (1-6)	Montubio/a	Montubio	Minorities	Married	With partner	Household chores (on their own home)	Household chores (no salary)	No		100	Yes	1	Yes	No	No	No	No	No	100	106	37	520	32.93365384615385	.461902578487431	.538097421512569	31.6	Obese class I	Obesity	Yes	Yes	.8	Normal	218.6	High blood cholesterol	47.9	Low HDL	167.4	Elevated triglycerides
839	298	male	52	18 to 59 years	50-54	50-59	50 - 54	No	No	9	Curso - Secundaria (1-6)	Montubio/a	Montubio	Minorities	In union	With partner	Mechanic, electrician, carpenter (technician)	Non-agricultural worker and others	No		150	Yes	4	Yes	Yes	Si		No	Yes	80	102	33	453	44.919646799117	.658645847494384	.341354152505616	26.6	Overweight	Overweight	Yes	No	1	Normal	250.7	High blood cholesterol	43.7	Normal	123.6	Not elevated triglycerides
655	299	female	55	18 to 59 years	55-59	50-59	55 - 59	No	No	6	Primary school (1-6)	Montubio/a	Montubio	Minorities	Separated	Without partner	Household chores (on their own home)	Household chores (no salary)	Yes	36	40	No		Yes	No	No	No	No	No	96	98	28	568	29.77602816901408	.507257720085419	.492742279914581	26.7	Overweight	Overweight	Yes	Yes	.8	Normal	330.9	High blood cholesterol	38.9	Low HDL	442.9	Elevated triglycerides
647	300	male	80	> 60 years	≥65	> o = 70	80 +	Yes	Yes	0	Illiterate	White	Other	Minorities	Married	With partner	Farmer (works on his own land)	Agricultural worker	No		40	Yes	2	Yes	No	No	Yes	No	No	95	99	27	504	38.98566468253969	.668707799014403	.331292200985597	24.2	Normal range	Not overweight	No	Yes	1.2	High serum creatinine	218	High blood cholesterol	65.8	Normal	157.1	Elevated triglycerides
661	301	female	59	18 to 59 years	55-59	50-59	55 - 59	No	No	6	Primary school (1-6)	Montubio/a	Montubio	Minorities	Separated	Without partner	Household chores (on their own home)	Household chores (no salary)	No		170	No		Yes	Yes	No	No	No	No	89	102	30	570	31.81830877192982	.508279692842329	.491720307157671	26.3	Overweight	Overweight	Yes	Yes	1	Normal	251	High blood cholesterol	35.5	Low HDL	287	Elevated triglycerides
740	301	female	83	> 60 years	≥65	> o = 70	80 +	Yes	Yes	0	Illiterate	Mestizo	Mestizo	Mestizo	Widowed	Without partner	Household chores (on their own home)	Household chores (no salary)	No		100	No		No	No	No	No	No	No	91	94	27	607	27.78737891268533	.5107974064831859	.489202593516814	25.1	Overweight	Overweight	Yes	Yes	.8	Normal	576.1	High blood cholesterol	19.9	Low HDL	346.9	Elevated triglycerides
758	303	female	45	18 to 59 years	45-49	40-49	45 - 49	No	No	6	Primary school (1-6)	Montubio/a	Montubio	Minorities	Separated	Without partner	Household chores (on their own home)	Household chores (no salary)	No		65	No		Yes	Yes	No	No	No	No	106	107	36	467	36.66117987152034	.465243399384776	.534756600615224	34.5	Obese class I	Obesity	Yes	Yes	.8	Normal	331.2	High blood cholesterol	33.8	Low HDL	204.3	Elevated triglycerides
762	303	female	86	> 60 years	≥65	> o = 70	80 +	Yes	Yes	0	Illiterate	Montubio/a	Montubio	Minorities	Widowed	Without partner	Household chores (on their own home)	Household chores (no salary)	No		60	No		Yes	Yes	No	No	No	No	107	104	31	473	34.55462790697674	.527551571098882	.472448428901118	30.3	Obese class I	Obesity	Yes	Yes	.9	Normal	228.5	High blood cholesterol	55.7	Normal	164.2	Elevated triglycerides
763	303	female	20	18 to 59 years	18-24	18-29	20 - 24	No	No	13	Bachillerato (1-3)	Montubio/a	Montubio	Minorities	Single	Without partner	Household chores (on their own home)	Household chores (no salary)	No		50	No		Yes	Yes	No	No	No	No	71	96	25	691	28.1414529667149	.547499084955543	.452500915044457	20.5	Normal range	Not overweight	No	No	.8	Normal	259	High blood cholesterol	53.7	Normal	80.40000000000001	Not elevated triglycerides
736	304	female	43	18 to 59 years	40-44	40-49	40 - 44	No	No	4	Primary school (1-6)	Mestizo	Mestizo	Mestizo	In union	With partner	Household chores (on their own home)	Household chores (no salary)	No		240	No		No	No	No	No	No	No	109	117	35	427	44.12857142857143	.496384380523863	.503615619476137	34.7	Obese class I	Obesity	Yes	Yes	.7	Normal	254.2	High blood cholesterol	46.5	Low HDL	304.7	Elevated triglycerides
737	305	female	44	18 to 59 years	40-44	40-49	40 - 44	No	Yes	2	Primary school (1-6)	Indigenous	Other	Minorities	In union	With partner	Household chores (on their own home)	Household chores (no salary)	No		150	No		No	No	No	No	No	No	104	113	32	597	33.76230988274707	.419929227397352	.5800707726026481	30.2	Obese class I	Obesity	Yes	Yes	.8	Normal	386.6	High blood cholesterol	45.5	Low HDL	116	Not elevated triglycerides
743	305	male	39	18 to 59 years	35-39	30-39	35 - 39	Yes	Yes	0	Illiterate	Afroecuadorian/Black	Other	Minorities	In union	With partner	Farm laborer (works on other's land)	Agricultural worker	Yes	3		No		Yes	Yes	No	No	No	No	89	97	31	455	48.12861318681319	.698528493277405	.301471506722595	24.7	Normal range	Not overweight	No	No	.8	Normal	168.2	Normal	52.9	Normal	79	Not elevated triglycerides
782	307	male	93	> 60 years	≥65	> o = 70	80 +	Yes	Yes	0	Illiterate	Montubio/a	Montubio	Minorities	Widowed	Without partner	Other	Non-agricultural worker and others	No		100	No		No	No	No	No	No	No	96	89	26	536	37.07607276119403	.681545455169008	.318454544830992	22.6	Normal range	Not overweight	No	Yes	.8	Normal	271.2	High blood cholesterol	41.4	Normal	185.7	Elevated triglycerides
783	307	female	73	> 60 years	≥65	> o = 70	70 -74	No	Yes	2	Primary school (1-6)	Montubio/a	Montubio	Minorities	Married	With partner	Household chores (on their own home)	Household chores (no salary)	No		100	No		No	No	No	No	No	No	91	93	27	592	28.39263344594594	.544964173626602	.455035826373398	24.1	Normal range	Not overweight	No	Yes	.7	Normal	189.6	Normal	67.09999999999999	Normal	65.59999999999999	Not elevated triglycerides
751	308	female	64	> 60 years	60-64	60-69	60 - 64	No	No	5	Primary school (1-6)	Montubio/a	Montubio	Minorities	Married	With partner	Housekeeper (works for others)	Non-agricultural worker and others	No		50	Yes	3	No	No	No	No	No	No	100	110	35	560	34.19205535714286	.431717870670996	.568282129329004	31.3	Obese class I	Obesity	Yes	Yes	.7	Normal	195.5	High blood cholesterol	38.1	Low HDL	119.2	Not elevated triglycerides
752	308	male	65	> 60 years	≥65	60-69	65 -69	Yes	Yes	0	Illiterate	Mestizo	Mestizo	Mestizo	Married	With partner	Farmer (works on his own land)	Agricultural worker	No		150	No		Yes	No	No	No	No	No	102	101	32	563	38.2783730017762	.51449426077656	.48550573922344	28.3	Overweight	Overweight	Yes	Yes	.9	Normal	178.9	Normal	45.5	Normal	162.2	Elevated triglycerides
753	309	female	39	18 to 59 years	35-39	30-39	35 - 39	No	No	6	Primary school (1-6)	Mestizo	Mestizo	Mestizo	In union	With partner	Household chores (on their own home)	Household chores (no salary)	No		240	No		Yes	Yes	No	No	No	No	110	125	33	563	32.90436234458259	.374338593226196	.625661406773804	36.1	Obese class II	Obesity	Yes	Yes	.8	Normal	196.2	High blood cholesterol	57	Normal	85	Not elevated triglycerides
847	309	female	94	> 60 years	≥65	> o = 70	80 +	Yes	Yes	0	Illiterate	Montubio/a	Montubio	Minorities	Widowed	Without partner	Animal husbandry	Agricultural worker	No		100	No		No	No	No	No	No	No	108	110	33					32	Obese class I	Obesity	Yes	Yes	.8	Normal	198.9	High blood cholesterol	45.1	Low HDL	102.7	Not elevated triglycerides
787	310	female	53	18 to 59 years	50-54	50-59	50 - 54	No	No	13	Bachillerato (1-3)	Montubio/a	Montubio	Minorities	Single	Without partner	Household chores (on their own home)	Household chores (no salary)	No		50	Yes	7	Yes	No	No	Yes	No	No	104	105	30	531	35.44584557438795	.487563212852654	.512436787147346	29.1	Overweight	Overweight	Yes	Yes	.8	Normal	174	Normal	52.7	Normal	79.8	Not elevated triglycerides
789	310	male	25	18 to 59 years	25-29	18-29	25 - 29	No	No	19	Universidad (1-6)	Mestizo	Mestizo	Mestizo	Single	Without partner	Other	Non-agricultural worker and others	Yes	2	445	No		Yes	Yes	No	No	No	No	99	102	32	558	45.96129032258064	.557782649545882	.442217350454118	25.4	Overweight	Overweight	Yes	Yes	1	Normal	233.3	High blood cholesterol	73.90000000000001	Normal	151.8	Elevated triglycerides
826	310	male	74	> 60 years	≥65	> o = 70	70 -74	Yes	Yes	0	Illiterate	Montubio/a	Montubio	Minorities	Single	Without partner	Other	Non-agricultural worker and others	No		140	No		Yes	No	No	Yes	No	No	89	97	24	431	48.8728909512761	.7959754226592201	.20402457734078	22.8	Normal range	Not overweight	No	No	1.1	Normal	194.7	High blood cholesterol	52.3	Normal	68.09999999999999	Not elevated triglycerides
719	311	female	59	18 to 59 years	55-59	50-59	55 - 59	Yes	Yes	0	Illiterate	Mestizo	Mestizo	Mestizo	In union	With partner	Household chores (on their own home)	Household chores (no salary)	No		100	No		Yes	Yes	No	No	Yes	No	103	106	30	476	34.77727731092437	.497529003017516	.50247099698248	31.9	Obese class I	Obesity	Yes	Yes	.6	Normal	163.2	Normal	40.3	Low HDL	89.90000000000001	Not elevated triglycerides
718	312	female	24	18 to 59 years	18-24	18-29	20 - 24	No	No	6	Primary school (1-6)	Mestizo	Mestizo	Mestizo	In union	With partner	Household chores (on their own home)	Household chores (no salary)	No		200	No		Yes	Yes	No	No	No	No	82	97	28	684	32.58525	.547651260504202	.452348739495798	20.3	Normal range	Not overweight	No	No	.8	Normal	156.1	Normal	45.7	Low HDL	50.3	Not elevated triglycerides
721	312	male	31	18 to 59 years	30-34	30-39	30 - 34	No	Yes	3	Primary school (1-6)	Mestizo	Mestizo	Mestizo	In union	With partner	Farmer (works on his own land)	Agricultural worker	Yes	1	200	No		Yes	Yes	No	No	No	No	88	100	30	476	51.16335924369749	.648458292062072	.351541707937928	25.1	Overweight	Overweight	Yes	No	.7	Normal	142.8	Normal	44.2	Normal	84.5	Not elevated triglycerides
759	313	male	71	> 60 years	≥65	> o = 70	70 -74	No	No	6	Primary school (1-6)	Montubio/a	Montubio	Minorities	Separated	Without partner	Farm laborer (works on other's land)	Agricultural worker	Yes	3	100	Yes	4	Yes	Yes	Si		No	Yes	78	90	27	459	39.8921568627451	.794664479337552	.205335520662448	22.3	Normal range	Not overweight	No	No	.7	Normal	246.7	High blood cholesterol	57.8	Normal	131.3	Not elevated triglycerides
738	314	male	66	> 60 years	≥65	60-69	65 -69	No	No	6	Primary school (1-6)	Indigenous	Other	Minorities	In union	With partner	Farmer (works on his own land)	Agricultural worker	No		200	No		Yes	Yes	No	Yes	No	No	98	98	33	410	51.55603658536585	.726141360357266	.273858639642734	26	Overweight	Overweight	Yes	Yes	1	Normal	198.7	High blood cholesterol	51.6	Normal	122.6	Not elevated triglycerides
750	314	female	53	18 to 59 years	50-54	50-59	50 - 54	Yes	Yes	0	Illiterate	Montubio/a	Montubio	Minorities	In union	With partner	Household chores (on their own home)	Household chores (no salary)	No		50	No		Yes	Yes	No	No	No	No	98	103	33	603	30.29044112769486	.474771804509324	.525228195490676	26.9	Overweight	Overweight	Yes	Yes	.6	Normal	283.3	High blood cholesterol	63.3	Normal	90.8	Not elevated triglycerides
720	315	female	34	18 to 59 years	30-34	30-39	30 - 34	No	No	6	Primary school (1-6)	Montubio/a	Montubio	Minorities	In union	With partner	Household chores (on their own home)	Household chores (no salary)	No		250	No		No	No	No	No	No	No	90	110	33	574	33.82613240418119	.43646622457008	.56353377542992	30.2	Obese class I	Obesity	Yes	Yes	.8	Normal	172.1	Normal	50.5	Normal	123.8	Not elevated triglycerides
725	315	male	19	18 to 59 years	18-24	18-29	18-19	No	No	13	Bachillerato (1-3)	Montubio/a	Montubio	Minorities	Single	Without partner	Farmer (works on his own land)	Agricultural worker	No		400	Yes	2	Yes	Yes	Si		No	Yes	67	89	26	568	39.1619278169014	.748794030915897	.251205969084103	19.2	Underweight	Not overweight	No	No	.8	Normal	150.1	Normal	68.5	Normal	78.90000000000001	Not elevated triglycerides
841	315	male	43	18 to 59 years	40-44	40-49	40 - 44	No	No	6	Primary school (1-6)	Mestizo	Mestizo	Mestizo	In union	With partner	Farm laborer (works on other's land)	Agricultural worker	Yes	12	200	Yes	4	Yes	Yes	No	No	No	No	78	92	29	548	37.1815310218978	.684742744418008	.315257255581992	22	Normal range	Not overweight	No	No	.8	Normal	215.9	High blood cholesterol	62.4	Normal	167.7	Elevated triglycerides
745	316	female	41	18 to 59 years	40-44	40-49	40 - 44	No	No	6	Primary school (1-6)	Montubio/a	Montubio	Minorities	In union	With partner	Household chores (on their own home)	Household chores (no salary)	No		65	Yes	2	Yes	Yes	No	No	No	No	79	92	28	614	28.48876221498371	.559700632907342	.440299367092658	22.6	Normal range	Not overweight	No	No	.8	Normal	190.9	High blood cholesterol	38.7	Low HDL	153	Elevated triglycerides
764	316	male	42	18 to 59 years	40-44	40-49	40 - 44	No	No	13	Bachillerato (1-3)	Montubio/a	Montubio	Minorities	In union	With partner	Other	Non-agricultural worker and others	Yes	2	600	Yes	1	Yes	Yes	No	No	No	No	98	103	33	502	41.64739243027889	.56128561226791	.43871438773209	28.6	Overweight	Overweight	Yes	Yes	.8	Normal	185.2	Normal	41.6	Normal	65.8	Not elevated triglycerides
716	317	male	44	18 to 59 years	40-44	40-49	40 - 44	Yes	Yes	0	Illiterate	Mestizo	Mestizo	Mestizo	Single	Without partner	Farm laborer (works on other's land)	Agricultural worker	No		150	Yes	2	Yes	Yes	Si		No	No	100	99	31	480	47.39979166666667	.60458917942177	.39541082057823	27.1	Overweight	Overweight	Yes	Yes	.7	Normal	182.8	Normal	64.59999999999999	Normal	105.3	Not elevated triglycerides
726	317	male	20	18 to 59 years	18-24	18-29	20 - 24	No	No	12	Bachillerato (1-3)	White	Other	Minorities	Single	Without partner	Farm laborer (works on other's land)	Agricultural worker	Yes	1	150	Yes	2	Yes	Yes	No	No	Yes	No	78	98	28	546	46.37639377289377	.692184981684982	.307815018315018	20.9	Normal range	Not overweight	No	No	.9	Normal	160.1	Normal	51.9	Normal	89	Not elevated triglycerides
724	318	female	56	18 to 59 years	55-59	50-59	55 - 59	No	No	6	Primary school (1-6)	Montubio/a	Montubio	Minorities	In union	With partner	Farmer (works on his own land)	Agricultural worker	No		60	Yes	3	No	No	No	No	No	No	81	100	21	554	31.88336462093863	.5385703483266659	.461429651673334	25.6	Overweight	Overweight	Yes	No	.8	Normal	282.9	High blood cholesterol	48.7	Low HDL	136.7	Not elevated triglycerides
799	318	male	62	> 60 years	60-64	60-69	60 - 64	Yes	Yes	0	Illiterate	Montubio/a	Montubio	Minorities	In union	With partner	Farm laborer (works on other's land)	Agricultural worker	No		90	Yes	3	Yes	Yes	No	Yes	No	No	98	99	33	480	44.59836666666666	.613457588262265	.386542411737735	27	Overweight	Overweight	Yes	Yes	.7	Normal	270.3	High blood cholesterol	84.2	Normal	51.4	Not elevated triglycerides
730	319	male	57	18 to 59 years	55-59	50-59	55 - 59	No	No	6	Primary school (1-6)	White	Other	Minorities	Married	With partner	Farm laborer (works on other's land)	Agricultural worker	No		250	Yes	3	Yes	Yes	No	No	Yes	No	95	94	28	482	46.76023029045643	.63189500392509	.36810499607491	25.9	Overweight	Overweight	Yes	Yes	.5	Normal	228.7	High blood cholesterol	47.9	Normal	602.9	Elevated triglycerides
731	319	female	42	18 to 59 years	40-44	40-49	40 - 44	No	No	6	Primary school (1-6)	Mestizo	Mestizo	Mestizo	In union	With partner	Household chores (on their own home)	Household chores (no salary)	No		150	No		Yes	No	No	No	No	No	86	94	29	574	29.85273693379791	.53983249428206	.46016750571794	24.9	Normal range	Not overweight	No	No	.7	Normal	191.7	High blood cholesterol	30.7	Low HDL	256.1	Elevated triglycerides
744	319	female	21	18 to 59 years	18-24	18-29	20 - 24	No	No	6	Primary school (1-6)	Mestizo	Mestizo	Mestizo	In union	With partner	Household chores (on their own home)	Household chores (no salary)	No		399	No		Yes	Yes	No	No	No	No	87	105	29	549	32.88622222222222	.493046809928369	.506953190071631	28.1	Overweight	Overweight	Yes	No	.7	Normal	177.8	Normal	44.5	Low HDL	61.4	Not elevated triglycerides
765	320	female	18	18 to 59 years	18-24	18-29	18-19	No	No	13	Bachillerato (1-3)	Mestizo	Mestizo	Mestizo	In union	With partner	Household chores (on their own home)	Household chores (no salary)	No		100	No		Yes	Yes	No	No	No	No	77	93	27	686	28.94023323615161	.560857233258752	.439142766741248	20.1	Normal range	Not overweight	No	No	.8	Normal	195	High blood cholesterol	59.7	Normal	55.9	Not elevated triglycerides
766	320	male	25	18 to 59 years	25-29	18-29	25 - 29	No	No	6	Primary school (1-6)	Mestizo	Mestizo	Mestizo	Single	Without partner	Farmer (works on his own land)	Agricultural worker	No		50	Yes	2	Yes	Yes	Si		Yes	No	77	93	28	572	40.10892307692307	.638677119059285	.361322880940715	22.2	Normal range	Not overweight	No	No	.8	Normal	219.2	High blood cholesterol	47.5	Normal	155.9	Elevated triglycerides
778	320	female	53	18 to 59 years	50-54	50-59	50 - 54	No	Yes	3	Primary school (1-6)	Mestizo	Mestizo	Mestizo	In union	With partner	Household chores (on their own home)	Household chores (no salary)	No		50	No		No	No	No	No	No	No	93	97	29	670	26.43358208955224	.48591143546971	.5140885645302899	24.1	Normal range	Not overweight	No	Yes	.7	Normal	232.1	High blood cholesterol	46.9	Low HDL	198.5	Elevated triglycerides
807	320	male	58	18 to 59 years	55-59	50-59	55 - 59	Yes	Yes	0	Illiterate	Afroecuadorian/Black	Other	Minorities	In union	With partner	Farmer (works on his own land)	Agricultural worker	Yes	1	200	Yes	5	Yes	Yes	Si		No	Yes	90	96	29	524	41.02251717557252	.661653502831815	.338346497168185	23.3	Normal range	Not overweight	No	No	1	Normal	191.5	High blood cholesterol	42.1	Normal	90.40000000000001	Not elevated triglycerides
761	321	female	36	18 to 59 years	35-39	30-39	35 - 39	No	No	6	Primary school (1-6)	Mestizo	Mestizo	Mestizo	Separated	Without partner	Household chores (on their own home)	Household chores (no salary)	No		150	Yes	2	Yes	No	No	No	No	No	87	101	27	720	24.31331111111111	.457017126148705	.542982873851295	24.2	Normal range	Not overweight	No	No	.6	Normal	203.4	High blood cholesterol	35.9	Low HDL	336.1	Elevated triglycerides
833	321	female	45	18 to 59 years	45-49	40-49	45 - 49	No	No	6	Primary school (1-6)	Afroecuadorian/Black	Other	Minorities	Married	With partner	Household chores (on their own home)	Household chores (no salary)	No		50	No		No	No	No	No	No	No	79	91	27	658	25.6371367781155	.537466179834706	.462533820165294	22.3	Normal range	Not overweight	No	No	.7	Normal	191	High blood cholesterol	52	Normal	129	Not elevated triglycerides
851	321	female	79	> 60 years	≥65	> o = 70	75 - 79	No	No	6	Primary school (1-6)	Montubio/a	Montubio	Minorities	Widowed	Without partner	Household chores (on their own home)	Household chores (no salary)	No		150	No		Yes	No	No	No	No	No	108	101	30					28	Overweight	Overweight	Yes	Yes	.8	Normal	199.5	High blood cholesterol	54.3	Normal	153.9	Elevated triglycerides
772	322	male	24	18 to 59 years	18-24	18-29	20 - 24	Yes	Yes	0	Illiterate	Mestizo	Mestizo	Mestizo	Single	Without partner	Other	Non-agricultural worker and others	No		200	No		No	No	No	No	No	No	100	107	32	445	43.69540674157304	.597748382237661	.402251617762339	30	Obese class I	Obesity	Yes	Yes	.7	Normal	161.8	Normal	44.9	Normal	123.9	Not elevated triglycerides
773	322	female	50	18 to 59 years	50-54	50-59	50 - 54	No	No	6	Primary school (1-6)	Mestizo	Mestizo	Mestizo	In union	With partner	Household chores (on their own home)	Household chores (no salary)	Yes	260	200	No		Yes	Yes	No	Yes	No	No	91	109	35	539	36.97569387755102	.47710572745227	.52289427254773	29.1	Overweight	Overweight	Yes	Yes	.8	Normal	249.7	High blood cholesterol	52.6	Normal	162.1	Elevated triglycerides
774	322	female	18	18 to 59 years	18-24	18-29	18-19	Yes	Yes	0	Illiterate	Mestizo	Mestizo	Mestizo	Single	Without partner	Other	Non-agricultural worker and others	No		200			No	No	No	No	No	No	115	100	34	674	31.6648649851632	.390924259076089	.609075740923911	29	Overweight	Overweight	Yes	Yes	.5	Normal	245.3	High blood cholesterol	46.4	Low HDL	98.59999999999999	Not elevated triglycerides
805	322	male	49	18 to 59 years	45-49	40-49	45 - 49	Yes	Yes	0	Illiterate	Mestizo	Mestizo	Mestizo	In union	With partner	Farm laborer (works on other's land)	Agricultural worker	No		240	No		Yes	Yes	No	Yes	No	No	87	94	38	596	38.02361744966442	.627452433162779	.372547566837221	21.9	Normal range	Not overweight	No	No	.8	Normal	176.8	Normal	59.4	Normal	64.09999999999999	Not elevated triglycerides
809	322	female	22	18 to 59 years	18-24	18-29	20 - 24	No	No	8	Curso - Secundaria (1-6)	Montubio/a	Montubio	Minorities	In union	With partner	Household chores (on their own home)	Household chores (no salary)	No		280	No		No	No	No	No	No	No	91	101	31	606	34.04517326732673	.482910259111017	.517089740888983	25.8	Overweight	Overweight	Yes	Yes	.7	Normal	145.2	Normal	52	Normal	51.3	Not elevated triglycerides
715	323	male	48	18 to 59 years	45-49	40-49	45 - 49	No	No	6	Primary school (1-6)	Montubio/a	Montubio	Minorities	Single	Without partner	Farmer (works on his own land)	Agricultural worker	Yes	10	160	Yes	4	Yes	Yes	No	Yes	Yes	No	88	94	32	465	41.22244301075268	.683622603826744	.316377396173256	25.4	Overweight	Overweight	Yes	No	.9	Normal	295.9	High blood cholesterol	46.5	Normal	144.5	Not elevated triglycerides
717	323	female	46	18 to 59 years	45-49	40-49	45 - 49	No	No	6	Primary school (1-6)	Mestizo	Mestizo	Mestizo	Separated	Without partner	Household chores (on their own home)	Household chores (no salary)	No		100	No		No	No	No	No	Yes	No	116	112	39	510	35.10281568627451	.439884908349305	.5601150916506999	33.6	Obese class I	Obesity	Yes	Yes	.7	Normal	179.2	Normal	40.6	Low HDL	101.5	Not elevated triglycerides
746	323	male	75	> 60 years	≥65	> o = 70	75 - 79	No	Yes	3	Primary school (1-6)	Montubio/a	Montubio	Minorities	Widowed	Without partner	Farmer (works on his own land)	Agricultural worker	No		340	Yes	3	Yes	Yes	Si		No	No	89	92	29	494	40.48072672064777	.693163128778215	.306836871221785	23.6	Normal range	Not overweight	No	No	1	Normal	189.7	Normal	37.1	Low HDL	176.1	Elevated triglycerides
785	323	female	25	18 to 59 years	25-29	18-29	25 - 29	No	No	12	Curso - Secundaria (1-6)	Mestizo	Mestizo	Mestizo	In union	With partner	Household chores (on their own home)	Household chores (no salary)	No		700	No		Yes	Yes	No	Yes	No	No	85	104	32	533	33.36986679174484	.5382236579313679	.461776342068632	26.4	Overweight	Overweight	Yes	No	.8	Normal	278	High blood cholesterol	58.3	Normal	191.4	Elevated triglycerides
712	324	female	33	18 to 59 years	30-34	30-39	30 - 34	No	No	6	Primary school (1-6)	Montubio/a	Montubio	Minorities	Single	Without partner	Household chores (on their own home)	Household chores (no salary)	No		50	No		No	No	No	No	No	No	96	122	38	447	39.03968456375839	.453422584944929	.546577415055071	36.7	Obese class II	Obesity	Yes	Yes	.7	Normal	194.1	High blood cholesterol	34.5	Low HDL	198.2	Elevated triglycerides
714	324	male	57	18 to 59 years	55-59	50-59	55 - 59	No	Yes	2	Primary school (1-6)	Mestizo	Mestizo	Mestizo	Single	Without partner	Farmer (works on his own land)	Agricultural worker	Yes	2	100	Yes	3	Yes	No	No	No	No	No	94	100	33	454	45.78793832599119	.643993506694672	.356006493305328	27	Overweight	Overweight	Yes	Yes	.9	Normal	216.5	High blood cholesterol	32.1	Low HDL	274.9	Elevated triglycerides
711	325	female	38	18 to 59 years	35-39	30-39	35 - 39	No	Yes	3	Primary school (1-6)	Mestizo	Mestizo	Mestizo	Separated	Without partner	Housekeeper (works for others)	Non-agricultural worker and others	No		80			No	No	No	No	No	No	110	131	42	471	39.4644246284501	.385018776862928	.614981223137072	41	Obese class III	Obesity	Yes	Yes	.7	Normal	247	High blood cholesterol	42.8	Low HDL	122.3	Not elevated triglycerides
713	325	male	20	18 to 59 years	18-24	18-29	20 - 24	No	No	13	Bachillerato (1-3)	Mestizo	Mestizo	Mestizo	Single	Without partner	Other	Non-agricultural worker and others	Yes	156	250	No		Yes	Yes	Si		No	No	76	96	30	446	53.07483183856503	.769200461428479	.230799538571521	22.5	Normal range	Not overweight	No	No	.9	Normal	146.6	Normal	50.9	Normal	76.2	Not elevated triglycerides
769	328	female	62	> 60 years	60-64	60-69	60 - 64	No	No	6	Primary school (1-6)	Mestizo	Mestizo	Mestizo	In union	With partner	Household chores (on their own home)	Household chores (no salary)	No		50	No		No	No	No	No	No	No	109	114	34	538	34.64252602230483	.444134949003908	.555865050996092	31.6	Obese class I	Obesity	Yes	Yes	.8	Normal	244.2	High blood cholesterol	51	Normal	138.6	Not elevated triglycerides
733	329	male	63	> 60 years	60-64	60-69	60 - 64	No	No	6	Primary school (1-6)	Montubio/a	Montubio	Minorities	Married	With partner	Farm laborer (works on other's land)	Agricultural worker	Yes	2	300	Yes	1	Yes	Yes	No	Yes	No	No	91	104	30	555	43.60395675675676	.597314476119956	.402685523880044	24.1	Normal range	Not overweight	No	No	.8	Normal	289.9	High blood cholesterol	34.9	Low HDL	279.5	Elevated triglycerides
760	329	female	21	18 to 59 years	18-24	18-29	20 - 24	No	No	12	Universidad (1-6)	Montubio/a	Montubio	Minorities	Single	Without partner	Other	Non-agricultural worker and others	No		150	No		Yes	Yes	No	No	Yes	No	78	101	27	707	27.29388826025459	.473030992378762	.526969007621238	23.4	Normal range	Not overweight	No	No	.6	Normal	215.1	High blood cholesterol	49.2	Low HDL	125.5	Not elevated triglycerides
837	329	female	53	18 to 59 years	50-54	50-59	50 - 54	No	No	12	Bachillerato (1-3)	Montubio/a	Montubio	Minorities	Married	With partner	Housekeeper (works for others)	Non-agricultural worker and others	No		150	Yes	3	Yes	Yes	No	No	No	No	89	94	29	616	29.7335	.512646551724138	.487353448275862	24.4	Normal range	Not overweight	No	Yes	.6	Normal	263.1	High blood cholesterol	48.4	Low HDL	193.6	Elevated triglycerides
770	330	female	36	18 to 59 years	35-39	30-39	35 - 39	No	No	13	Bachillerato (1-3)	Mestizo	Mestizo	Mestizo	In union	With partner	Household chores (on their own home)	Household chores (no salary)	No		200	No		No	No	No	No	No	No	93	103	31	718	26.64297493036212	.418257063270991	.581742936729009	26.1	Overweight	Overweight	Yes	Yes	.7	Normal	188.7	Normal	62.5	Normal	79.5	Not elevated triglycerides
754	331	female	39	18 to 59 years	35-39	30-39	35 - 39	No	No	6	Primary school (1-6)	Montubio/a	Montubio	Minorities	In union	With partner	Household chores (on their own home)	Household chores (no salary)	Yes	12	200	No		Yes	Yes	No	No	No	No	80	97	29					22.8	Normal range	Not overweight	No	No	.7	Normal	220.7	High blood cholesterol	50.2	Normal	94.8	Not elevated triglycerides
815	331	male	40	18 to 59 years	40-44	40-49	40 - 44	Yes	Yes	0	Illiterate	Mestizo	Mestizo	Mestizo	In union	With partner	Farmer (works on his own land)	Agricultural worker	Yes	5	300	Yes	5	Yes	Yes	No	No	No	No	98	102	33	457	49.43304157549234	.61791301969365	.38208698030635	27.6	Overweight	Overweight	Yes	Yes	.7	Normal	249.7	High blood cholesterol	31.5	Low HDL	593.4	Elevated triglycerides
741	332	male	74	> 60 years	≥65	> o = 70	70 -74	Yes	Yes	0	Illiterate	Montubio/a	Montubio	Minorities	Widowed	Without partner	Farmer (works on his own land)	Agricultural worker	Yes	1	100	No		Yes	No	No	No	No	No	76	89	28	526	41.31029657794677	.836240821415926	.163759178584074	18.3	Underweight	Not overweight	No	No	.8	Normal	404.4	High blood cholesterol	65.09999999999999	Normal	99.8	Not elevated triglycerides
742	333	male	87	> 60 years	≥65	> o = 70	80 +	Yes	Yes	0	Illiterate	White	Other	Minorities	Widowed	Without partner	Farm laborer (works on other's land)	Agricultural worker	Yes	1	100	No		Yes	No	No	Yes	No	No	76	90	25	590	37.96266949152542	.720354259801241	.279645740198759	19.3	Underweight	Not overweight	No	No	1	Normal	215.5	High blood cholesterol	51.7	Normal	103.7	Not elevated triglycerides
755	334	male	55	18 to 59 years	55-59	50-59	55 - 59	Yes	Yes	0	Illiterate	Montubio/a	Montubio	Minorities	Single	Without partner	Farm laborer (works on other's land)	Agricultural worker	Yes	52	320	Yes	7	No	No	No	No	No	No	87	102	31	456	50.027875	.698713337988827	.301286662011173	24.4	Normal range	Not overweight	No	No	.8	Normal	247.8	High blood cholesterol	57.3	Normal	59.5	Not elevated triglycerides
735	336	female	22	18 to 59 years	18-24	18-29	20 - 24	No	No	12	Bachillerato (1-3)	Mestizo	Mestizo	Mestizo	In union	With partner	Household chores (on their own home)	Household chores (no salary)	No		240	No		No	No	No	No	No	No	76	93	27	629	32.2430826709062	.5809564445208319	.419043555479168	20.8	Normal range	Not overweight	No	No	.7	Normal	184.4	Normal	38.2	Low HDL	164.2	Elevated triglycerides
734	337	female	49	18 to 59 years	45-49	40-49	45 - 49	Yes	Yes	0	Illiterate	Montubio/a	Montubio	Minorities	In union	With partner	Household chores (on their own home)	Household chores (no salary)	No		160	No		No	No	No	No	No	No	78	100	28	550	33.58992000000001	.5552052892562001	.4447947107438	24.8	Normal range	Not overweight	No	No	.9	Normal	263.4	High blood cholesterol	35.6	Low HDL	263.8	Elevated triglycerides
798	337	male	46	18 to 59 years	45-49	40-49	45 - 49	No	No	6	Primary school (1-6)	Montubio/a	Montubio	Minorities	In union	With partner	Farm laborer (works on other's land)	Agricultural worker	Yes	36	250	No		Yes	No	No	Yes	No	No	91	102	30	551	40.15421960072595	.568756651568356	.431243348431644	25.9	Overweight	Overweight	Yes	No	.9	Normal	189.8	Normal	50.7	Normal	199.4	Elevated triglycerides
784	338	female	24	18 to 59 years	18-24	18-29	20 - 24	No	No	15	Universidad (1-6)	Mestizo	Mestizo	Mestizo	Married	With partner	Household chores (on their own home)	Household chores (no salary)	No		1000	No		Yes	No	No	No	Yes	No	90	109	36	504	34.25609325396825	.44144450069547	.558555499304533	34	Obese class I	Obesity	Yes	Yes	.8	Normal	158.4	Normal	29.4	Low HDL	98.2	Not elevated triglycerides
723	339	female	54	18 to 59 years	50-54	50-59	50 - 54	No	No	6	Primary school (1-6)	Montubio/a	Montubio	Minorities	In union	With partner	Household chores (on their own home)	Household chores (no salary)	Yes	12	200	Yes	7	No	No	No	Yes	No	No	111	107	36	505	37.06998811881189	.423657007072136	.576342992927864	35	Obese class II	Obesity	Yes	Yes	.7	Normal	244.3	High blood cholesterol	36.7	Low HDL	281.7	Elevated triglycerides
739	339	male	55	18 to 59 years	55-59	50-59	55 - 59	No	No	6	Primary school (1-6)	Montubio/a	Montubio	Minorities	Married	With partner	Farm laborer (works on other's land)	Agricultural worker	Yes	52	1000	Yes	1	Yes	Yes	No	Yes	No	No	104	110	31	419	50.07211455847255	.60473568307334	.39526431692666	30.7	Obese class I	Obesity	Yes	Yes	.9	Normal	189.4	Normal	41.4	Normal	111	Not elevated triglycerides
810	341	female	61	> 60 years	60-64	60-69	60 - 64	No	No	6	Primary school (1-6)	Montubio/a	Montubio	Minorities	In union	With partner	Household chores (on their own home)	Household chores (no salary)	Yes	2	500	Yes	3	Yes	Yes	No	Yes	No	No	90	99	33	507	39.06331163708087	.594570953380226	.405429046619774	24.7	Normal range	Not overweight	No	Yes	.7	Normal	195.5	High blood cholesterol	33.3	Low HDL	226.6	Elevated triglycerides
811	341	male	72	> 60 years	≥65	> o = 70	70 -74	No	Yes	2	Literacy center	Mestizo	Mestizo	Mestizo	Separated	Without partner	Other	Non-agricultural worker and others	No		100	No		Yes	Yes	No	Yes	No	No	100	104	32	469	45.95090618336886	.606212482630196	.393787517369804	27.8	Overweight	Overweight	Yes	Yes	.7	Normal	174.6	Normal	63.9	Normal	74.3	Not elevated triglycerides
814	341	male	59	18 to 59 years	55-59	50-59	55 - 59	No	No	6	Primary school (1-6)	Montubio/a	Montubio	Minorities	In union	With partner	Farmer (works on his own land)	Agricultural worker	Yes	1	400	Yes	1	Yes	No	No	No	No	No	84	94	28	656	32.21262042682927	.568123817051663	.431876182948337	23	Normal range	Not overweight	No	No	.9	Normal	233.8	High blood cholesterol	39.2	Low HDL	168.4	Elevated triglycerides
849	342	female	74	> 60 years	≥65	> o = 70	70 -74	No	No	4	Primary school (1-6)	Montubio/a	Montubio	Minorities	In union	With partner	Household chores (on their own home)	Household chores (no salary)	No		100	No		Yes	No	No	No	No	No	103	114	33					29.6	Overweight	Overweight	Yes	Yes	.8	Normal	202.8	High blood cholesterol	70.09999999999999	Normal	90.59999999999999	Not elevated triglycerides
850	342	male	87	> 60 years	≥65	> o = 70	80 +	Yes	Yes	0	Illiterate	Montubio/a	Montubio	Minorities	In union	With partner	Other	Non-agricultural worker and others	No		200	No		Yes	No	No	Yes	No	No	100	97	26					26.1	Overweight	Overweight	Yes	Yes	.7	Normal	204.9	High blood cholesterol	45.8	Normal	68	Not elevated triglycerides
812	343	female	37	18 to 59 years	35-39	30-39	35 - 39	No	No	6	Primary school (1-6)	Mestizo	Mestizo	Mestizo	In union	With partner	Household chores (on their own home)	Household chores (no salary)	Yes	12	200	No		No	No	No	No	No	No	84	96	31	608	31.45073026315789	.508911492931358	.491088507068642	24.7	Normal range	Not overweight	No	No	.6	Normal	272.7	High blood cholesterol	34.4	Low HDL	165.9	Elevated triglycerides
813	343	male	38	18 to 59 years	35-39	30-39	35 - 39	No	No	6	Primary school (1-6)	Mestizo	Mestizo	Mestizo	In union	With partner	Farmer (works on his own land)	Agricultural worker	Yes	52	200	Yes	3	Yes	Yes	No	No	No	No	99	101	35	519	40.09749518304432	.533921373942002	.466078626057998	29.3	Overweight	Overweight	Yes	Yes	.7	Normal	236.7	High blood cholesterol	26.3	Low HDL	403.7	Elevated triglycerides
732	344	female	61	> 60 years	60-64	60-69	60 - 64	No	No	6	Primary school (1-6)	Montubio/a	Montubio	Minorities	Single	Without partner	Animal husbandry	Agricultural worker	Yes	12	50	No		Yes	No	No	Yes	No	No	89	106	32	520	35.3028	.521459379615953	.478540620384047	27.8	Overweight	Overweight	Yes	Yes	.9	Normal	224.1	High blood cholesterol	32.6	Low HDL	251.6	Elevated triglycerides
747	344	male	33	18 to 59 years	30-34	30-39	30 - 34	No	No	13	Bachillerato (1-3)	Montubio/a	Montubio	Minorities	In union	With partner	Other	Non-agricultural worker and others	No		120	No		Yes	Yes	No	No	No	No	82	100	28	580	42.0262	.646556923076923	.353443076923077	21.4	Normal range	Not overweight	No	No	.8	Normal	237.1	High blood cholesterol	39.4	Low HDL	106.3	Not elevated triglycerides
771	344	female	22	18 to 59 years	18-24	18-29	20 - 24	No	No	13	Bachillerato (1-3)	Mestizo	Mestizo	Mestizo	In union	With partner	Household chores (on their own home)	Household chores (no salary)	No		50	No		Yes	Yes	No	No	No	No	74	98	27	672	29.46190476190476	.527046596814039	.472953403185961	21.8	Normal range	Not overweight	No	No	.7	Normal	198.4	High blood cholesterol	61.3	Normal	66.09999999999999	Not elevated triglycerides
792	345	female	39	18 to 59 years	35-39	30-39	35 - 39	No	No	5	Primary school (1-6)	Montubio/a	Montubio	Minorities	Separated	Without partner	Household chores (on their own home)	Household chores (no salary)	No		80	No		No	No	No	No	No	No	119	125	39	539	36.57110204081633	.397944527103551	.602055472896449	35	Obese class II	Obesity	Yes	Yes	.7	Normal	204.3	High blood cholesterol	56.5	Normal	118	Not elevated triglycerides
790	346	female	56	18 to 59 years	55-59	50-59	55 - 59	No	Yes	2	Primary school (1-6)	Mestizo	Mestizo	Mestizo	In union	With partner	Household chores (on their own home)	Household chores (no salary)	No		280	No		Yes	No	No	No	No	No	129	137	46	468	35.73092094017094	.312606482416194	.687393517583806	51.4	Obese class III	Obesity	Yes	Yes	.8	Normal	248.4	High blood cholesterol	64.5	Normal	143.1	Not elevated triglycerides
791	346	male	67	> 60 years	≥65	60-69	65 -69	No	Yes	2	Primary school (1-6)	Montubio/a	Montubio	Minorities	In union	With partner	Farm laborer (works on other's land)	Agricultural worker	No		100	No		Yes	Yes	No	Yes	No	No	86	99	29	520	41.28422884615384	.656347040479393	.343652959520607	23.6	Normal range	Not overweight	No	No	.8	Normal	244.1	High blood cholesterol	84.2	Normal	62.8	Not elevated triglycerides
822	347	male	63	> 60 years	60-64	60-69	60 - 64	No	No	6	Primary school (1-6)	Montubio/a	Montubio	Minorities	In union	With partner	Farmer (works on his own land)	Agricultural worker	Yes	12	200	Yes	7	Yes	Yes	Si		Yes	Yes	85	94	28	545	38.91374495412844	.634808237424608	.365191762575392	23.6	Normal range	Not overweight	No	No	.7	Normal	183.8	Normal	39.7	Low HDL	121.3	Not elevated triglycerides
756	348	male	27	18 to 59 years	25-29	18-29	25 - 29	No	No	12	Curso - Secundaria (1-6)	Montubio/a	Montubio	Minorities	Married	With partner	Other	Non-agricultural worker and others	Yes	240	400	Yes	4	Yes	Yes	No	No	No	No	71	85	29	585	38.22730769230769	.722633415733605	.277366584266395	19.4	Underweight	Not overweight	No	No	.9	Normal	183.1	Normal	53	Normal	78.2	Not elevated triglycerides
757	348	female	25	18 to 59 years	25-29	18-29	25 - 29	No	No	13	Bachillerato (1-3)	Mestizo	Mestizo	Mestizo	Married	With partner	Household chores (on their own home)	Household chores (no salary)	No		400	No		Yes	Yes	No	No	No	No	82	104	28	662	29.20338972809668	.487535721671063	.512464278328937	23.9	Normal range	Not overweight	No	No	.7	Normal	209.3	High blood cholesterol	39.2	Low HDL	78.8	Not elevated triglycerides
775	349	male	57	18 to 59 years	55-59	50-59	55 - 59	No	No	6	Primary school (1-6)	Montubio/a	Montubio	Minorities	Separated	Without partner	Farm laborer (works on other's land)	Agricultural worker	Yes	24	120	Yes	3	Yes	Yes	No	Yes	No	No	87	95	28	527	43.79677419354838	.68113179150153	.31886820849847	22.2	Normal range	Not overweight	No	No	1	Normal	252.6	High blood cholesterol	44	Normal	161.6	Elevated triglycerides
848	352	female	60	> 60 years	60-64	60-69	60 - 64	Yes	Yes	0	Illiterate	Mestizo	Mestizo	Mestizo	Separated	Without partner	Household chores (on their own home)	Household chores (no salary)	No		400	No		No	No	No	Yes	Yes	No	105	109	31					28.9	Overweight	Overweight	Yes	Yes	1.9	High serum creatinine	266.3	High blood cholesterol	50.9	Normal	105	Not elevated triglycerides
768	357	female	73	> 60 years	≥65	> o = 70	70 -74	No	Yes	3	Primary school (1-6)	White	Other	Minorities	Married	With partner	Household chores (on their own home)	Household chores (no salary)	No		200	No		No	No	No	No	Yes	No	106	123	39	552	31.9847536231884	.378070373796553	.6219296262034471	36.6	Obese class II	Obesity	Yes	Yes	.7	Normal	173.8	Normal	40.6	Low HDL	120.8	Not elevated triglycerides
776	357	male	74	> 60 years	≥65	> o = 70	70 -74	No	No	4	Primary school (1-6)	Mestizo	Mestizo	Mestizo	Married	With partner	Household chores (on their own home)	Household chores (no salary)	Yes	10	100	No		Yes	Yes	No	Yes	Yes	No	112	113	33	417	51.87654436450839	.560827506643334	.439172493356666	33.1	Obese class I	Obesity	Yes	Yes	.8	Normal	171.6	Normal	48.6	Normal	100.6	Not elevated triglycerides
817	358	female	75	> 60 years	≥65	> o = 70	75 - 79	Yes	Yes	0	Illiterate	Montubio/a	Montubio	Minorities	Widowed	Without partner	Household chores (on their own home)	Household chores (no salary)	No		100	No		No	No	No	No	No	No	97	94	30	583	27.10762264150943	.484064690026954	.515935309973046	27.7	Overweight	Overweight	Yes	Yes	.6	Normal	175.8	Normal	33.2	Low HDL	143.2	Not elevated triglycerides
821	359	female	36	18 to 59 years	35-39	30-39	35 - 39	No	No	8	Curso - Secundaria (1-6)	Mestizo	Mestizo	Mestizo	In union	With partner	Household chores (on their own home)	Household chores (no salary)	No		200	No		Yes	Yes	No	No	No	No	96	113	35	488	35.668	.508815977175464	.491184022824536	30.3	Obese class I	Obesity	Yes	Yes	.8	Normal	210.2	High blood cholesterol	47.4	Low HDL	128.5	Not elevated triglycerides
829	359	male	49	18 to 59 years	45-49	40-49	45 - 49	No	No	8	Curso - Secundaria (1-6)	Mestizo	Mestizo	Mestizo	In union	With partner	Other	Non-agricultural worker and others	No		250	Yes	2	Yes	No	No	No	No	No	106	103	36	407	53.53145945945945	.581231915955043	.418768084044957	32.6	Obese class I	Obesity	Yes	Yes	.5	Normal	234.4	High blood cholesterol	32.2	Low HDL	350.7	Elevated triglycerides
834	359	male	18	18 to 59 years	18-24	18-29	18-19	No	No	13	Bachillerato (1-3)	Mestizo	Mestizo	Mestizo	Single	Without partner	Farm laborer (works on other's land)	Agricultural worker	No			Yes	5	Yes	Yes	No	No	No	No	106	116	38	421	56.93291923990499	.554361433689435	.445638566310565	32.7	Obese class I	Obesity	Yes	Yes	.8	Normal	232.5	High blood cholesterol	43.3	Normal	150.7	Elevated triglycerides
824	360	female	19	18 to 59 years	18-24	18-29	18-19	No	No	13	Bachillerato (1-3)	Mestizo	Mestizo	Mestizo	In union	With partner	Household chores (on their own home)	Household chores (no salary)	No		100	Yes	5	Yes	Yes	No	No	No	No	110	121	41	533	36.1281425891182	.393552751515449	.606447248484551	35.8	Obese class II	Obesity	Yes	Yes	.6	Normal	280.4	High blood cholesterol	39.6	Low HDL	170.2	Elevated triglycerides
825	360	male	24	18 to 59 years	18-24	18-29	20 - 24	No	No	6	Primary school (1-6)	Montubio/a	Montubio	Minorities	In union	With partner	Farm laborer (works on other's land)	Agricultural worker	Yes	1	300	Yes	7	Yes	Yes	No	No	No	No	78	97	31	490	43.83105306122448	.7305175510204081	.269482448979592	22.3	Normal range	Not overweight	No	No	.9	Normal	148.1	Normal	38	Low HDL	66.40000000000001	Not elevated triglycerides
827	361	female	49	18 to 59 years	45-49	40-49	45 - 49	No	No	6	Primary school (1-6)	Mestizo	Mestizo	Mestizo	Separated	Without partner	Household chores (on their own home)	Household chores (no salary)	No		150	No		Yes	Yes	No	No	Yes	No	99	104	33	569	32.59851669595783	.478686001409072	.521313998590928	27.9	Overweight	Overweight	Yes	Yes	.8	Normal	303.1	High blood cholesterol	58.2	Normal	181.4	Elevated triglycerides
828	361	female	18	18 to 59 years	18-24	18-29	18-19	No	No	12	Bachillerato (1-3)	Mestizo	Mestizo	Mestizo	Single	Without partner	Other	Non-agricultural worker and others	No			No		Yes	Yes	No	No	No	No	69	86	25	641	29.04941497659906	.6632286524337691	.336771347566231	18.2	Underweight	Not overweight	No	No	.6	Normal	117.4	Normal	39.6	Low HDL	160.7	Elevated triglycerides
793	362	female	46	18 to 59 years	45-49	40-49	45 - 49	No	No	9	Curso - Secundaria (1-6)	Mestizo	Mestizo	Mestizo	In union	With partner	Household chores (on their own home)	Household chores (no salary)	Yes	1	100	No		Yes	Yes	No	No	Yes	No	96	101	33	555	32.20169189189189	.47216557026234	.52783442973766	29.1	Overweight	Overweight	Yes	Yes	.7	Normal	228	High blood cholesterol	47.1	Low HDL	185.9	Elevated triglycerides
794	362	male	55	18 to 59 years	55-59	50-59	55 - 59	No	Yes	3	Primary school (1-6)	Montubio/a	Montubio	Minorities	In union	With partner	Farmer (works on his own land)	Agricultural worker	Yes	52	150	Yes	3	Yes	Yes	Si		Yes	Yes	87	98	39	530	39.00670000000001	.639454098360656	.360545901639344	24.1	Normal range	Not overweight	No	No	.7	Normal	217.8	High blood cholesterol	54.9	Normal	113.6	Not elevated triglycerides
800	364	female	77	> 60 years	≥65	> o = 70	75 - 79	No	Yes	2	Primary school (1-6)	Afroecuadorian/Black	Other	Minorities	In union	With partner	Household chores (on their own home)	Household chores (no salary)	No		150	No		Yes	No	No	No	No	No	90	88	30	666	26.87217867867868	.526905464287817	.473094535712183	22.3	Normal range	Not overweight	No	Yes	.8	Normal	241	High blood cholesterol	48.1	Low HDL	121.5	Not elevated triglycerides
952	364	male	79	> 60 years	≥65	> o = 70	75 - 79	Yes	Yes	0	Illiterate	Mestizo	Mestizo	Mestizo	In union	With partner	Other	Non-agricultural worker and others	No		150	No		Yes	Yes	No	Yes	No	No	83	89	25					18.3	Underweight	Not overweight	No	No	1	Normal	176.6	Normal	54.8	Normal	64.5	Not elevated triglycerides
806	365	female	36	18 to 59 years	35-39	30-39	35 - 39	No	No	13	Bachillerato (1-3)	Mestizo	Mestizo	Mestizo	In union	With partner	Household chores (on their own home)	Household chores (no salary)	No		200	No		Yes	Yes	No	No	No	No	84	101	26	665	31.37063909774436	.5408730878921441	.459126912107856	21.3	Normal range	Not overweight	No	No	.8	Normal	181.3	Normal	59.4	Normal	89.3	Not elevated triglycerides
830	367	female	37	18 to 59 years	35-39	30-39	35 - 39	No	No	8	Básica (1-10)	Montubio/a	Montubio	Minorities	In union	With partner	Household chores (on their own home)	Household chores (no salary)	No		450	No		No	No	No	No	No	No	94	105	33	563	32.53370337477798	.466767623741434	.533232376258566	29	Overweight	Overweight	Yes	Yes	.5	Normal	189.2	Normal	46	Low HDL	82	Not elevated triglycerides
831	367	male	47	18 to 59 years	45-49	40-49	45 - 49	No	No	12	Bachillerato (1-3)	Montubio/a	Montubio	Minorities	In union	With partner	Animal husbandry	Agricultural worker	No		400	No		Yes	Yes	No	Yes	No	No	95	104	33	493	44.95845638945233	.593119477433408	.406880522566592	27.1	Overweight	Overweight	Yes	Yes	.8	Normal	214.2	High blood cholesterol	35.5	Low HDL	351.9	Elevated triglycerides
796	368	male	64	> 60 years	60-64	60-69	60 - 64	No	Yes	2	Primary school (1-6)	Montubio/a	Montubio	Minorities	In union	With partner	Farmer (works on his own land)	Agricultural worker	No		250	Yes	6	Yes	Yes	No	Yes	No	No	102	105	33	437	44.367176201373	.616210780574625	.383789219425375	29.5	Overweight	Overweight	Yes	Yes	.9	Normal	236.1	High blood cholesterol	48.4	Normal	75.59999999999999	Not elevated triglycerides
797	368	female	56	18 to 59 years	55-59	50-59	55 - 59	No	No	6	Primary school (1-6)	Mestizo	Mestizo	Mestizo	In union	With partner	Household chores (on their own home)	Household chores (no salary)	No		100	No		No	No	No	No	No	No	99	105	38	446	36.85422421524663	.498030056962792	.501969943037208	33.7	Obese class I	Obesity	Yes	Yes	.9	Normal	213.5	High blood cholesterol	33	Low HDL	189.4	Elevated triglycerides
795	369	female	35	18 to 59 years	35-39	30-39	35 - 39	No	No	6	Primary school (1-6)	White	Other	Minorities	In union	With partner	Household chores (on their own home)	Household chores (no salary)	No		50	No		No	No	No	No	No	No	116	115	35	471	35.95414012738853	.435807759119861	.564192240880139	36.6	Obese class II	Obesity	Yes	Yes	.6	Normal	199.7	High blood cholesterol	37	Low HDL	137	Not elevated triglycerides
803	369	male	40	18 to 59 years	40-44	40-49	40 - 44	No	No	6	Primary school (1-6)	White	Other	Minorities	In union	With partner	Driver (owns the vehicle)	Non-agricultural worker and others	No		350	No		Yes	Yes	No	No	No	No	110	111	38	379	47.90444327176781	.53764807263488	.46235192736512	38.5	Obese class II	Obesity	Yes	Yes	1	Normal	187	Normal	35.9	Low HDL	320.8	Elevated triglycerides
801	370	female	53	18 to 59 years	50-54	50-59	50 - 54	No	No	6	Primary school (1-6)	Mestizo	Mestizo	Mestizo	Married	With partner	Shop assistant (employee)	Non-agricultural worker and others	No		150	No		No	No	No	No	No	No	99	113	33	676	26.53235355029586	.440736769938469	.559263230061531	26.4	Overweight	Overweight	Yes	Yes	.8	Normal	186.2	Normal	51.4	Normal	69.8	Not elevated triglycerides
846	370	male	56	18 to 59 years	55-59	50-59	55 - 59	No	No	8	Curso - Secundaria (1-6)	Mestizo	Mestizo	Mestizo	Married	With partner	Driver (owns the vehicle)	Non-agricultural worker and others	No		400	No		Yes	Yes	Si		No	Yes	101	98	33	445	45.12033932584271	.631053696864933	.368946303135067	28.2	Overweight	Overweight	Yes	Yes	1.1	Normal	315.2	High blood cholesterol	37.7	Low HDL	158.8	Elevated triglycerides
728	371	male	64	> 60 years	60-64	60-69	60 - 64	No	Yes	2	Primary school (1-6)	Mestizo	Mestizo	Mestizo	Married	With partner	Farmer (works on his own land)	Agricultural worker	Yes	4	120	No		Yes	No	No	Yes	Yes	No	112	111	37	457	48.44049015317286	.494795609327608	.505204390672392	34.6	Obese class I	Obesity	Yes	Yes	.8	Normal	262.2	High blood cholesterol	74.40000000000001	Normal	92	Not elevated triglycerides
802	372	female	49	18 to 59 years	45-49	40-49	45 - 49	No	Yes	2	Primary school (1-6)	Mestizo	Mestizo	Mestizo	In union	With partner	Housekeeper (works for others)	Non-agricultural worker and others	No		250	No		Yes	No	No	No	No	No	102	95	33	569	32.23176625659051	.481071138158067	.518928861841933	27.8	Overweight	Overweight	Yes	Yes	.8	Normal	200.8	High blood cholesterol	53.1	Normal	109.2	Not elevated triglycerides
804	372	female	69	> 60 years	≥65	60-69	65 -69	Yes	Yes	0	Illiterate	Montubio/a	Montubio	Minorities	Widowed	Without partner	Household chores (on their own home)	Household chores (no salary)	No		200	Yes	7	No	No	No	No	No	No	89	93	26	666	23.93025675675675	.528261738559752	.471738261440248	22.7	Normal range	Not overweight	No	Yes	.8	Normal	303.6	High blood cholesterol	49	Low HDL	88.09999999999999	Not elevated triglycerides
832	373	male	63	> 60 years	60-64	60-69	60 - 64	No	Yes	2	Primary school (1-6)	Mestizo	Mestizo	Mestizo	Widowed	Without partner	Other	Non-agricultural worker and others	No		10	No		Yes	No	Si		No	Yes	98	99	32	447	43.06437360178971	.65747135269908	.34252864730092	27.2	Overweight	Overweight	Yes	Yes	1.2	High serum creatinine	224.8	High blood cholesterol	35.5	Low HDL	287.5	Elevated triglycerides
816	375	female	55	18 to 59 years	55-59	50-59	55 - 59	No	No	6	Primary school (1-6)	Montubio/a	Montubio	Minorities	Married	With partner	Household chores (on their own home)	Household chores (no salary)	No		50	No		No	No	No	No	No	No	104	107	38	500	34.905568	.45390855656697	.54609144343303	33.2	Obese class I	Obesity	Yes	Yes	.7	Normal	223.8	High blood cholesterol	41	Low HDL	217.9	Elevated triglycerides
842	375	male	58	18 to 59 years	55-59	50-59	55 - 59	No	No	6	Primary school (1-6)	Montubio/a	Montubio	Minorities	Married	With partner	Farmer (works on his own land)	Agricultural worker	No		360	Yes	3	Yes	No	No	No	No	No	91	99	28	460	45.7560847826087	.699634323893099	.300365676106901	24.6	Normal range	Not overweight	No	No	.8	Normal	198.7	High blood cholesterol	49.3	Normal	110.1	Not elevated triglycerides
845	376	female	47	18 to 59 years	45-49	40-49	45 - 49	No	No	6	Primary school (1-6)	Mestizo	Mestizo	Mestizo	In union	With partner	Household chores (on their own home)	Household chores (no salary)	Yes	1	200	No		Yes	Yes	No	No	Yes	No	117	114	41	468	41.06451068376069	.441079599181103	.558920400818897	35.9	Obese class II	Obesity	Yes	Yes	.8	Normal	229.3	High blood cholesterol	45	Low HDL	99.7	Not elevated triglycerides
854	378	female	58	18 to 59 years	55-59	50-59	55 - 59	No	No	8	Curso - Secundaria (1-6)	Montubio/a	Montubio	Minorities	Married	With partner	Household chores (on their own home)	Household chores (no salary)	Yes	4	500	No		Yes	No	No	No	No	No	103	104	27					28.3	Overweight	Overweight	Yes	Yes	.8	Normal	187.1	Normal	49.9	Low HDL	71.90000000000001	Not elevated triglycerides
856	378	male	65	> 60 years	≥65	60-69	65 -69	No	No	19	Universidad (1-6)	Mestizo	Mestizo	Mestizo	Married	With partner	Other	Non-agricultural worker and others	Yes	4	780	Yes	1	No	No	No	No	No	No	108	108	36					31.8	Obese class I	Obesity	Yes	Yes	1	Normal	208.6	High blood cholesterol	40.3	Normal	152.9	Elevated triglycerides
857	378	female	30	18 to 59 years	30-34	30-39	30 - 34	No	No	17	Universidad (1-6)	Mestizo	Mestizo	Mestizo	Single	Without partner	Other	Non-agricultural worker and others	Yes	4		No		Yes	No	No	No	No	No	83	96	30					24.4	Normal range	Not overweight	No	No	.7	Normal	156.4	Normal	46.5	Low HDL	95.90000000000001	Not elevated triglycerides
861	378	male	24	18 to 59 years	18-24	18-29	20 - 24	No	No	12	Universidad (1-6)	Mestizo	Mestizo	Mestizo	Single	Without partner	Shop assistant (employee)	Non-agricultural worker and others	Yes	4	400	No		Yes	Yes	Si		No	No	84	95	30					21.9	Normal range	Not overweight	No	No	1.1	Normal	158.3	Normal	43.4	Normal	50.8	Not elevated triglycerides
872	378	male	21	18 to 59 years	18-24	18-29	20 - 24	No	No	19	Universidad (1-6)	Mestizo	Mestizo	Mestizo	Single	Without partner	Other	Non-agricultural worker and others	Yes	24	500	Yes	3	Yes	Yes	No	No	No	No	80	93	30					19.8	Underweight	Not overweight	No	No	1	Normal	140.9	Normal	65.59999999999999	Normal	45.6	Not elevated triglycerides
931	379	female	44	18 to 59 years	40-44	40-49	40 - 44	No	No	12	Curso - Secundaria (1-6)	Montubio/a	Montubio	Minorities	Married	With partner	Other	Non-agricultural worker and others	No		900	Yes	2	Yes	No	No	No	No	No	89	104	32					26.7	Overweight	Overweight	Yes	Yes	.9	Normal	210.1	High blood cholesterol	38.9	Low HDL	130.5	Not elevated triglycerides
932	379	male	21	18 to 59 years	18-24	18-29	20 - 24	No	No	15	Universidad (1-6)	Mestizo	Mestizo	Mestizo	Single	Without partner	Other	Non-agricultural worker and others	No		800	No		Yes	Yes	No	Yes	No	No	75	95	30					20.8	Normal range	Not overweight	No	No	1.3	High serum creatinine	164.6	Normal	45.6	Normal	80.90000000000001	Not elevated triglycerides
933	379	male	39	18 to 59 years	35-39	30-39	35 - 39	No	No	19	Universidad (1-6)	Mestizo	Mestizo	Mestizo	Married	With partner	Teacher	Non-agricultural worker and others	No		1400	No		Yes	Yes	No	No	No	No	104	102	34					31.5	Obese class I	Obesity	Yes	Yes	1.1	Normal	171.1	Normal	33.4	Low HDL	123.6	Not elevated triglycerides
855	380	female	30	18 to 59 years	30-34	30-39	30 - 34	No	No	12	Curso - Secundaria (1-6)	Montubio/a	Montubio	Minorities	In union	With partner	Household chores (on their own home)	Household chores (no salary)	No			No		Yes	No	No	No	No	No	88	101	31					26.2	Overweight	Overweight	Yes	Yes	.8	Normal	156.7	Normal	49.4	Low HDL	96.8	Not elevated triglycerides
878	380	male	35	18 to 59 years	35-39	30-39	35 - 39	No	No	13	Bachillerato (1-3)	Mestizo	Mestizo	Mestizo	In union	With partner	Farm laborer (works on other's land)	Agricultural worker	Yes	10	300	No		Yes	Yes	No	No	Yes	No	89	100	30					23	Normal range	Not overweight	No	No	.8	Normal	202.2	High blood cholesterol	34.9	Low HDL	116.3	Not elevated triglycerides
858	381	male	36	18 to 59 years	35-39	30-39	35 - 39	No	No	12	Curso - Secundaria (1-6)	Mestizo	Mestizo	Mestizo	Married	With partner	Other	Non-agricultural worker and others	Yes	4	400	No		Yes	No	No	No	No	No	91	98	30					23.8	Normal range	Not overweight	No	No	.9	Normal	208.6	High blood cholesterol	26.1	Low HDL	210.4	Elevated triglycerides
859	381	male	20	18 to 59 years	18-24	18-29	20 - 24	No	No	12	Bachillerato (1-3)	Montubio/a	Montubio	Minorities	In union	With partner	Farm laborer (works on other's land)	Agricultural worker	Yes	3	250	Yes	3	Yes	Yes	No	Yes	No	No	81	88	29					19.5	Underweight	Not overweight	No	No	1	Normal	122.2	Normal	45.6	Normal	89.90000000000001	Not elevated triglycerides
860	381	female	38	18 to 59 years	35-39	30-39	35 - 39	No	No	11	Curso - Secundaria (1-6)	Mestizo	Mestizo	Mestizo	Married	With partner	Household chores (on their own home)	Household chores (no salary)	Yes	4		No		Yes	No	No	No	No	No	87	99	34					26.1	Overweight	Overweight	Yes	No	.8	Normal	126.9	Normal	28.2	Low HDL	400.1	Elevated triglycerides
864	381	female	19	18 to 59 years	18-24	18-29	18-19	No	No	15	Universidad (1-6)	Mestizo	Mestizo	Mestizo	Single	Without partner	Other	Non-agricultural worker and others	No		400	No		Yes	No	No	No	No	No	78	93	27					21.4	Normal range	Not overweight	No	No	.8	Normal	241	High blood cholesterol	46.1	Low HDL	147.7	Not elevated triglycerides
862	382	male	50	18 to 59 years	50-54	50-59	50 - 54	No	No	6	Primary school (1-6)	Montubio/a	Montubio	Minorities	In union	With partner	Farmer (works on his own land)	Agricultural worker	Yes	2	600	Yes	5	Yes	Yes	Si		No	Yes	113	109	36					32.7	Obese class I	Obesity	Yes	Yes	.8	Normal	260.8	High blood cholesterol	31.9	Low HDL	410.1	Elevated triglycerides
863	382	female	32	18 to 59 years	30-34	30-39	30 - 34	No	No	13	Bachillerato (1-3)	Montubio/a	Montubio	Minorities	In union	With partner	Household chores (on their own home)	Household chores (no salary)	No		150	No		Yes	Yes	No	No	Yes	No	104	108	39					31.8	Obese class I	Obesity	Yes	Yes	.5	Normal	159	Normal	46.8	Low HDL	93.7	Not elevated triglycerides
869	383	female	52	18 to 59 years	50-54	50-59	50 - 54	No	No	9	Curso - Secundaria (1-6)	Montubio/a	Montubio	Minorities	Widowed	Without partner	Other	Non-agricultural worker and others	Yes	3	80	No		No	No	No	No	No	No	107	116	35					33.7	Obese class I	Obesity	Yes	Yes	.9	Normal	187.9	Normal	38.7	Low HDL	163.3	Elevated triglycerides
871	383	male	27	18 to 59 years	25-29	18-29	25 - 29	No	No	13	Bachillerato (1-3)	Montubio/a	Montubio	Minorities	Married	With partner	Other	Non-agricultural worker and others	Yes	3	300	Yes	7	Yes	Yes	No	No	No	No	90	101	35					26.4	Overweight	Overweight	Yes	No	1	Normal	241.4	High blood cholesterol	48.9	Normal	92.59999999999999	Not elevated triglycerides
889	383	female	32	18 to 59 years	30-34	30-39	30 - 34	No	No	15	Universidad (1-6)	Mestizo	Mestizo	Mestizo	Separated	Without partner	Household chores (on their own home)	Household chores (no salary)	No		200	Yes	7	Yes	Yes	No	Yes	No	No	98	111	35					29.7	Overweight	Overweight	Yes	Yes	.9	Normal	414.2	High blood cholesterol	40.2	Low HDL	193.3	Elevated triglycerides
865	384	male	44	18 to 59 years	40-44	40-49	40 - 44	No	No	6	Primary school (1-6)	Mestizo	Mestizo	Mestizo	Married	With partner	Farmer (works on his own land)	Agricultural worker	No		280	No		Yes	Yes	No	Yes	No	No	90	97	34					25.3	Overweight	Overweight	Yes	No	1	Normal	190.5	High blood cholesterol	40.1	Normal	167.9	Elevated triglycerides
866	384	female	47	18 to 59 years	45-49	40-49	45 - 49	No	No	6	Primary school (1-6)	Mestizo	Mestizo	Mestizo	Married	With partner	Household chores (on their own home)	Household chores (no salary)	No		280	No		No	No	No	No	No	No	95	105	35					28.9	Overweight	Overweight	Yes	Yes	.9	Normal	343.4	High blood cholesterol	30.1	Low HDL	620.1	Elevated triglycerides
867	385	female	52	18 to 59 years	50-54	50-59	50 - 54	No	No	6	Primary school (1-6)	Mestizo	Mestizo	Mestizo	Married	With partner	Household chores (on their own home)	Household chores (no salary)	No		300	No		Yes	No	No	No	No	No	96	103	31					27.3	Overweight	Overweight	Yes	Yes	.8	Normal	252	High blood cholesterol	35.5	Low HDL	328.5	Elevated triglycerides
882	385	male	55	18 to 59 years	55-59	50-59	55 - 59	No	No	6	Primary school (1-6)	Mestizo	Mestizo	Mestizo	Married	With partner	Farmer (works on his own land)	Agricultural worker	Yes	1	200	Yes	3	Yes	No	No	No	No	No	100	99	33					26.7	Overweight	Overweight	Yes	Yes	1.1	Normal	224.3	High blood cholesterol	56.8	Normal	76.2	Not elevated triglycerides
868	386	female	43	18 to 59 years	40-44	40-49	40 - 44	No	No	6	Primary school (1-6)	Mestizo	Mestizo	Mestizo	Married	With partner	Household chores (on their own home)	Household chores (no salary)	No		60	No		Yes	Yes	No	No	No	No	81	96	30					22.9	Normal range	Not overweight	No	No	.9	Normal	243.5	High blood cholesterol	41	Low HDL	149.8	Not elevated triglycerides
881	386	male	45	18 to 59 years	45-49	40-49	45 - 49	No	No	8	Curso - Secundaria (1-6)	Montubio/a	Montubio	Minorities	Married	With partner	Farm laborer (works on other's land)	Agricultural worker	Yes	6	260	Yes	3	Yes	No	No	Yes	No	No	109	113	36					31	Obese class I	Obesity	Yes	Yes	1.1	Normal	204.6	High blood cholesterol	36.7	Low HDL	196.4	Elevated triglycerides
875	387	female	75	> 60 years	≥65	> o = 70	75 - 79	No	No	6	Primary school (1-6)	Montubio/a	Montubio	Minorities	Married	With partner	Household chores (on their own home)	Household chores (no salary)	No		500	No		No	No	No	No	Yes	No	102	115	36					29.6	Overweight	Overweight	Yes	Yes	.8	Normal	189.2	Normal	28.9	Low HDL	335	Elevated triglycerides
876	387	female	38	18 to 59 years	35-39	30-39	35 - 39	No	No	12	Curso - Secundaria (1-6)	Montubio/a	Montubio	Minorities	Single	Without partner	Household chores (on their own home)	Household chores (no salary)	No		500	No		Yes	Yes	No	No	Yes	No	92	106	34					27.6	Overweight	Overweight	Yes	Yes	.8	Normal	358.8	High blood cholesterol	39.3	Low HDL	352.1	Elevated triglycerides
877	387	female	54	18 to 59 years	50-54	50-59	50 - 54	No	No	6	Primary school (1-6)	Mestizo	Mestizo	Mestizo	Single	Without partner	Household chores (on their own home)	Household chores (no salary)	No		500	No		No	No	No	No	No	No	98	98	31					25.2	Overweight	Overweight	Yes	Yes	.8	Normal	356.4	High blood cholesterol	39.4	Low HDL	555.8	Elevated triglycerides
873	388	male	49	18 to 59 years	45-49	40-49	45 - 49	No	No	12	Curso - Secundaria (1-6)	Montubio/a	Montubio	Minorities	Married	With partner	Farm laborer (works on other's land)	Agricultural worker	Yes	3	250	No		Yes	Yes	Si		No	Yes	98	104	36					30.8	Obese class I	Obesity	Yes	Yes	.9	Normal	203	High blood cholesterol	29.5	Low HDL	324.6	Elevated triglycerides
874	389	female	60	> 60 years	60-64	60-69	60 - 64	No	No	4	Primary school (1-6)	Mestizo	Mestizo	Mestizo	Married	With partner	Household chores (on their own home)	Household chores (no salary)	No		87	No		No	No	No	No	Yes	No	92	101	32					27.5	Overweight	Overweight	Yes	Yes	.7	Normal	320.9	High blood cholesterol	37	Low HDL	290	Elevated triglycerides
885	389	male	60	> 60 years	60-64	60-69	60 - 64	Yes	Yes	0	Illiterate	Montubio/a	Montubio	Minorities	Married	With partner	Farm laborer (works on other's land)	Agricultural worker	Yes	12	200	Yes	2	Yes	Yes	Si		Yes	No	89	92	32					23.7	Normal range	Not overweight	No	No	1.1	Normal	288.1	High blood cholesterol	62.2	Normal	116.1	Not elevated triglycerides
886	389	male	63	> 60 years	60-64	60-69	60 - 64	No	Yes	2	Primary school (1-6)	White	Other	Minorities	Separated	Without partner	Farmer (works on his own land)	Agricultural worker	No		40	Yes	7	Yes	Yes	No	Yes	Yes	No	94	98	31					26.7	Overweight	Overweight	Yes	Yes	.9	Normal	307.5	High blood cholesterol	58.2	Normal	123.2	Not elevated triglycerides
888	390	male	71	> 60 years	≥65	> o = 70	70 -74	No	Yes	2	Primary school (1-6)	Montubio/a	Montubio	Minorities	Widowed	Without partner	Farmer (works on his own land)	Agricultural worker	No		50	No		Yes	Yes	Si		Yes	Yes	95	94	30					23.9	Normal range	Not overweight	No	Yes	.9	Normal	295	High blood cholesterol	53.7	Normal	134.2	Not elevated triglycerides
879	391	male	76	> 60 years	≥65	> o = 70	75 - 79	Yes	Yes	0	Illiterate	Montubio/a	Montubio	Minorities	Married	With partner	Farmer (works on his own land)	Agricultural worker	Yes	24	100	Yes	2	Yes	No	No	Yes	Yes	No	106	103	34					27.4	Overweight	Overweight	Yes	Yes	1	Normal	316.1	High blood cholesterol	49.8	Normal	126.5	Not elevated triglycerides
880	391	female	73	> 60 years	≥65	> o = 70	70 -74	No	No	6	Primary school (1-6)	Mestizo	Mestizo	Mestizo	Married	With partner	Household chores (on their own home)	Household chores (no salary)	No			No		No	No	No	No	No	No	112	118	43					38.1	Obese class II	Obesity	Yes	Yes	.9	Normal	230.5	High blood cholesterol	41.1	Low HDL	160.5	Elevated triglycerides
899	392	male	73	> 60 years	≥65	> o = 70	70 -74	Yes	Yes	0	Illiterate	Montubio/a	Montubio	Minorities	Married	With partner	Other	Non-agricultural worker and others	No		400	No		No	No	No	No	No	No	112	112	36					33.1	Obese class I	Obesity	Yes	Yes	1	Normal	177.5	Normal	49	Normal	75.59999999999999	Not elevated triglycerides
900	392	female	64	> 60 years	60-64	60-69	60 - 64	No	No	5	Primary school (1-6)	Mestizo	Mestizo	Mestizo	Married	With partner	Household chores (on their own home)	Household chores (no salary)	No		100	No		Yes	No	No	No	No	No	106	108	32					30.3	Obese class I	Obesity	Yes	Yes	.8	Normal	247.3	High blood cholesterol	37.9	Low HDL	143.7	Not elevated triglycerides
896	393	female	77	> 60 years	≥65	> o = 70	75 - 79	No	Yes	3	Primary school (1-6)	Mestizo	Mestizo	Mestizo	Widowed	Without partner	Household chores (on their own home)	Household chores (no salary)	No			No		No	No	No	No	No	No	90	94	28					21.4	Normal range	Not overweight	No	Yes	.7	Normal	287.1	High blood cholesterol	29.6	Low HDL	1088.5	Elevated triglycerides
893	395	female	56	18 to 59 years	55-59	50-59	55 - 59	Yes	Yes	0	Illiterate	Afroecuadorian/Black	Other	Minorities	Married	With partner	Household chores (on their own home)	Household chores (no salary)	No		50	Yes	1	No	No	No	No	No	No	94	95	30					25.7	Overweight	Overweight	Yes	Yes	.7	Normal	167.3	Normal	63.7	Normal	66.59999999999999	Not elevated triglycerides
894	395	male	64	> 60 years	60-64	60-69	60 - 64	Yes	Yes	0	Illiterate	Montubio/a	Montubio	Minorities	Married	With partner	Farm laborer (works on other's land)	Agricultural worker	Yes	1	50	Yes	3	Yes	Yes	No	No	No	No	81	93	29					21.2	Normal range	Not overweight	No	No	.9	Normal	145	Normal	62.9	Normal	48.4	Not elevated triglycerides
883	396	female	35	18 to 59 years	35-39	30-39	35 - 39	No	No	6	Primary school (1-6)	Mestizo	Mestizo	Mestizo	In union	With partner	Household chores (on their own home)	Household chores (no salary)	No		300	Yes	2	Yes	Yes	No	No	No	No	96	97	33					26.5	Overweight	Overweight	Yes	Yes	.6	Normal	338.6	High blood cholesterol	64.8	Normal	276.1	Elevated triglycerides
884	396	male	41	18 to 59 years	40-44	40-49	40 - 44	No	No	18	Universidad (1-6)	Mestizo	Mestizo	Mestizo	In union	With partner	Farmer (works on his own land)	Agricultural worker	Yes	24	400	No		Yes	Yes	No	No	No	No	101	100	37					29	Overweight	Overweight	Yes	Yes	.8	Normal	223.9	High blood cholesterol	40.6	Normal	110.7	Not elevated triglycerides
891	397	female	56	18 to 59 years	55-59	50-59	55 - 59	No	No	12	Curso - Secundaria (1-6)	Mestizo	Mestizo	Mestizo	Single	Without partner	Household chores (on their own home)	Household chores (no salary)	No		300	No		Yes	No	No	No	No	No	80	93	29					23.5	Normal range	Not overweight	No	No	.7	Normal	286.2	High blood cholesterol	50.2	Normal	126.5	Not elevated triglycerides
892	397	female	75	> 60 years	≥65	> o = 70	75 - 79	No	No	12	Curso - Secundaria (1-6)	Mestizo	Mestizo	Mestizo	Widowed	Without partner	Household chores (on their own home)	Household chores (no salary)	No		100	Yes	3	Yes	Yes	No	Yes	Yes	No	87	91	32					23.2	Normal range	Not overweight	No	No	.8	Normal	270.7	High blood cholesterol	56	Normal	53.4	Not elevated triglycerides
906	397	male	28	18 to 59 years	25-29	18-29	25 - 29	No	No	13	Bachillerato (1-3)	Mestizo	Mestizo	Mestizo	Single	Without partner	Other	Non-agricultural worker and others	No		400	No		Yes	Yes	No	Yes	No	No	97	102	33					27.2	Overweight	Overweight	Yes	Yes	.9	Normal	133	Normal	39.9	Low HDL	54.5	Not elevated triglycerides
912	397	male	73	> 60 years	≥65	> o = 70	70 -74	No	No	6	Primary school (1-6)	Montubio/a	Montubio	Minorities	Married	With partner	Mechanic, electrician, carpenter (technician)	Non-agricultural worker and others	Yes	1	180	No		Yes	No	No	Yes	No	No	96	100	29					22.7	Normal range	Not overweight	No	Yes	1	Normal	207.6	High blood cholesterol	32.8	Low HDL	140.5	Not elevated triglycerides
895	398	male	77	> 60 years	≥65	> o = 70	75 - 79	Yes	Yes	0	Illiterate	Mestizo	Mestizo	Mestizo	Married	With partner	Farmer (works on his own land)	Agricultural worker	No		200	No		Yes	Yes	Si		No	Yes	96	94	27					24.5	Normal range	Not overweight	No	Yes	1.1	Normal	228.3	High blood cholesterol	51.6	Normal	142	Not elevated triglycerides
897	398	female	74	> 60 years	≥65	> o = 70	70 -74	No	No	6	Primary school (1-6)	Montubio/a	Montubio	Minorities	Married	With partner	Household chores (on their own home)	Household chores (no salary)	No		150	Yes	7	Yes	Yes	No	Yes	Yes	No	107	108	32					27.9	Overweight	Overweight	Yes	Yes	.9	Normal	193.5	High blood cholesterol	56.5	Normal	186.9	Elevated triglycerides
924	398	female	48	18 to 59 years	45-49	40-49	45 - 49	No	No	6	Primary school (1-6)	Montubio/a	Montubio	Minorities	In union	With partner	Household chores (on their own home)	Household chores (no salary)	No		400	No		Yes	No	No	No	No	No	88	98	33					22.9	Normal range	Not overweight	No	Yes	.8	Normal	186.2	Normal	70.7	Normal	128.3	Not elevated triglycerides
926	398	male	60	> 60 years	60-64	60-69	60 - 64	No	No	11	Curso - Secundaria (1-6)	Mestizo	Mestizo	Mestizo	In union	With partner	Other	Non-agricultural worker and others	No		400	Yes	6	Yes	No	No	Yes	No	No	99	103	33					29.2	Overweight	Overweight	Yes	Yes	1	Normal	156.8	Normal	47.5	Normal	110.2	Not elevated triglycerides
898	399	female	38	18 to 59 years	35-39	30-39	35 - 39	No	No	6	Primary school (1-6)	Montubio/a	Montubio	Minorities	In union	With partner	Household chores (on their own home)	Household chores (no salary)	No			No		Yes	Yes	No	No	No	No	91	106	34					27.7	Overweight	Overweight	Yes	Yes	.7	Normal	186.8	Normal	43.3	Low HDL	127.7	Not elevated triglycerides
901	399	male	46	18 to 59 years	45-49	40-49	45 - 49	No	No	9	Curso - Secundaria (1-6)	Mestizo	Mestizo	Mestizo	In union	With partner	Farmer (works on his own land)	Agricultural worker	Yes	4	500	No		Yes	Yes	No	Yes	No	No	93	101	34					26	Overweight	Overweight	Yes	No	1.1	Normal	157	Normal	34.7	Low HDL	175	Elevated triglycerides
902	400	female	68	> 60 years	≥65	60-69	65 -69	No	Yes	3	Primary school (1-6)	Montubio/a	Montubio	Minorities	Married	With partner	Household chores (on their own home)	Household chores (no salary)	No		100	No		Yes	Yes	No	No	No	No	105	101	35					31.7	Obese class I	Obesity	Yes	Yes	.9	Normal	218.9	High blood cholesterol	32.1	Low HDL	234.8	Elevated triglycerides
903	400	male	80	> 60 years	≥65	> o = 70	80 +	No	No	5	Primary school (1-6)	Montubio/a	Montubio	Minorities	Married	With partner	Farmer (works on his own land)	Agricultural worker	No		100	Yes	5	Yes	Yes	No	Yes	Yes	No	85	91	27					19.7	Underweight	Not overweight	No	No	1.2	High serum creatinine	248.6	High blood cholesterol	52.2	Normal	85.2	Not elevated triglycerides
904	401	female	83	> 60 years	≥65	> o = 70	80 +	No	Yes	2	Primary school (1-6)	Mestizo	Mestizo	Mestizo	Widowed	Without partner	Household chores (on their own home)	Household chores (no salary)	No		50	No		No	No	No	No	No	No	109	102	33					29.3	Overweight	Overweight	Yes	Yes	.9	Normal	268.5	High blood cholesterol	54.8	Normal	172.3	Elevated triglycerides
925	402	female	30	18 to 59 years	30-34	30-39	30 - 34	No	No	19	Universidad (1-6)	Montubio/a	Montubio	Minorities	Married	With partner	Other	Non-agricultural worker and others	No		500	No		Yes	Yes	No	No	No	No	91	116	37					30.5	Obese class I	Obesity	Yes	Yes	.9	Normal	153.5	Normal	44.6	Low HDL	178.3	Elevated triglycerides
927	402	male	42	18 to 59 years	40-44	40-49	40 - 44	No	No	13	Bachillerato (1-3)	Montubio/a	Montubio	Minorities	Married	With partner	Farmer (works on his own land)	Agricultural worker	Yes	12	600	No		Yes	Yes	No	No	No	No	92	96	31					24.4	Normal range	Not overweight	No	No	1.3	High serum creatinine	252.3	High blood cholesterol	54.3	Normal	144.5	Not elevated triglycerides
909	403	male	62	> 60 years	60-64	60-69	60 - 64	No	No	6	Primary school (1-6)	Montubio/a	Montubio	Minorities	In union	With partner	Construction worker	Non-agricultural worker and others	No		150	No		Yes	Yes	No	No	No	No	101	104	30					28.5	Overweight	Overweight	Yes	Yes	1	Normal	161	Normal	66.7	Normal	90.8	Not elevated triglycerides
911	403	female	64	> 60 years	60-64	60-69	60 - 64	No	No	12	Bachillerato (1-3)	Mestizo	Mestizo	Mestizo	In union	With partner	Household chores (on their own home)	Household chores (no salary)	No		150	No		Yes	No	No	Yes	No	No	91	101	32					25.8	Overweight	Overweight	Yes	Yes	.8	Normal	176.5	Normal	50.8	Normal	179.8	Elevated triglycerides
913	404	female	55	18 to 59 years	55-59	50-59	55 - 59	No	No	6	Primary school (1-6)	Montubio/a	Montubio	Minorities	Married	With partner	Household chores (on their own home)	Household chores (no salary)	No		150	No		Yes	No	No	No	No	No	101	108	34					30.2	Obese class I	Obesity	Yes	Yes	.8	Normal	217.1	High blood cholesterol	33.4	Low HDL	165.7	Elevated triglycerides
914	404	male	18	18 to 59 years	18-24	18-29	18-19	No	No	13	Bachillerato (1-3)	Mestizo	Mestizo	Mestizo	Single	Without partner	Other	Non-agricultural worker and others	Yes	52	400	No		Yes	Yes	No	Yes	No	No	89	106	32					25.6	Overweight	Overweight	Yes	No	1.2	High serum creatinine	156.5	Normal	33	Low HDL	102.4	Not elevated triglycerides
915	404	male	60	> 60 years	60-64	60-69	60 - 64	No	No	6	Primary school (1-6)	Montubio/a	Montubio	Minorities	Married	With partner	Farmer (works on his own land)	Agricultural worker	Yes	12	350	Yes	4	Yes	Yes	No	Yes	No	No	100	110	37					30.1	Obese class I	Obesity	Yes	Yes	1.1	Normal	257.5	High blood cholesterol	39.8	Low HDL	198.1	Elevated triglycerides
905	405	male	55	18 to 59 years	55-59	50-59	55 - 59	No	No	6	Primary school (1-6)	Mestizo	Mestizo	Mestizo	Single	Without partner	Farm laborer (works on other's land)	Agricultural worker	No		200	Yes	3	Yes	Yes	No	Yes	No	No	92	98	31					25.1	Overweight	Overweight	Yes	No	.9	Normal	234.8	High blood cholesterol	54.9	Normal	63.6	Not elevated triglycerides
910	406	female	38	18 to 59 years	35-39	30-39	35 - 39	No	No	12	Curso - Secundaria (1-6)	Mestizo	Mestizo	Mestizo	Married	With partner	Household chores (on their own home)	Household chores (no salary)	No		400	No		Yes	Yes	No	No	Yes	No	88	105	32					26.2	Overweight	Overweight	Yes	Yes	.9	Normal	171.5	Normal	58.7	Normal	124.6	Not elevated triglycerides
907	407	female	80	> 60 years	≥65	> o = 70	80 +	No	No	4	Primary school (1-6)	Mestizo	Mestizo	Mestizo	Married	With partner	Household chores (on their own home)	Household chores (no salary)	No		1000	No		No	No	No	No	No	No	109	109	38					32.5	Obese class I	Obesity	Yes	Yes	.9	Normal	169.5	Normal	57.7	Normal	164.1	Elevated triglycerides
908	407	female	40	18 to 59 years	40-44	40-49	40 - 44	No	No	19	Universidad (1-6)	Mestizo	Mestizo	Mestizo	Single	Without partner	Other	Non-agricultural worker and others	No		700	No		Yes	Yes	No	No	No	No	108	124	40					38	Obese class II	Obesity	Yes	Yes	.9	Normal	188.1	Normal	75	Normal	212	Elevated triglycerides
916	408	male	41	18 to 59 years	40-44	40-49	40 - 44	No	No	13	Bachillerato (1-3)	Mestizo	Mestizo	Mestizo	In union	With partner	Mechanic, electrician, carpenter (technician)	Non-agricultural worker and others	No		400	No		Yes	Yes	No	No	No	No	98	100	34					28	Overweight	Overweight	Yes	Yes	1.1	Normal	207.4	High blood cholesterol	28.2	Low HDL	307	Elevated triglycerides
917	408	male	19	18 to 59 years	18-24	18-29	18-19	No	No	17	Universidad (1-6)	Mestizo	Mestizo	Mestizo	Single	Without partner	Other	Non-agricultural worker and others	No		400	No		Yes	Yes	No	Yes	No	No	73	86	27					20	Normal range	Not overweight	No	No	1.2	High serum creatinine	173.8	Normal	40.1	Normal	122.2	Not elevated triglycerides
918	408	female	18	18 to 59 years	18-24	18-29	18-19	No	No	16	Universidad (1-6)	Mestizo	Mestizo	Mestizo	Single	Without partner	Other	Non-agricultural worker and others	No		500	No		Yes	Yes	No	No	No	No	75	88	28					21.7	Normal range	Not overweight	No	No	.8	Normal	194.7	High blood cholesterol	48	Low HDL	59.9	Not elevated triglycerides
919	408	female	40	18 to 59 years	40-44	40-49	40 - 44	No	No	13	Bachillerato (1-3)	Mestizo	Mestizo	Mestizo	In union	With partner	Household chores (on their own home)	Household chores (no salary)	No		300	No		Yes	Yes	No	No	No	No	88	99	30					26.6	Overweight	Overweight	Yes	Yes	.8	Normal	192.3	High blood cholesterol	67.09999999999999	Normal	134	Not elevated triglycerides
920	409	male	47	18 to 59 years	45-49	40-49	45 - 49	No	No	8	Curso - Secundaria (1-6)	Mestizo	Mestizo	Mestizo	In union	With partner	Other	Non-agricultural worker and others	Yes	6	400	Yes	5	Yes	Yes	No	No	Yes	No	93	98	34					26.2	Overweight	Overweight	Yes	No	1.2	High serum creatinine	197	High blood cholesterol	53.2	Normal	161.2	Elevated triglycerides
921	409	female	63	> 60 years	60-64	60-69	60 - 64	No	No	13	Bachillerato (1-3)	Mestizo	Mestizo	Mestizo	In union	With partner	Household chores (on their own home)	Household chores (no salary)	Yes	6	400	No		Yes	No	No	Yes	No	No	120	117	41					39.8	Obese class II	Obesity	Yes	Yes	1	Normal	270	High blood cholesterol	40	Low HDL	233.7	Elevated triglycerides
922	409	female	19	18 to 59 years	18-24	18-29	18-19	No	No	13	Bachillerato (1-3)	Mestizo	Mestizo	Mestizo	In union	With partner	Other	Non-agricultural worker and others	No		400	No		Yes	Yes	No	No	Yes	No	121	136	41					42.8	Obese class III	Obesity	Yes	Yes	.9	Normal	123.6	Normal	40.3	Low HDL	112.3	Not elevated triglycerides
923	409	male	19	18 to 59 years	18-24	18-29	18-19	No	No	13	Bachillerato (1-3)	Mestizo	Mestizo	Mestizo	In union	With partner	Farmer (works on his own land)	Agricultural worker	Yes	3	300	Yes	5	Yes	Yes	Si		No	No	110	111	38					31.9	Obese class I	Obesity	Yes	Yes	.8	Normal	160.8	Normal	44.6	Normal	80	Not elevated triglycerides
928	411	female	46	18 to 59 years	45-49	40-49	45 - 49	No	No	6	Primary school (1-6)	Montubio/a	Montubio	Minorities	Married	With partner	Household chores (on their own home)	Household chores (no salary)	Yes	2		Yes	5	No	No	No	No	Yes	No	90	97	31					23.5	Normal range	Not overweight	No	Yes	.9	Normal	160.5	Normal	46.1	Low HDL	154.5	Elevated triglycerides
929	411	male	48	18 to 59 years	45-49	40-49	45 - 49	No	No	6	Primary school (1-6)	Montubio/a	Montubio	Minorities	Married	With partner	Farmer (works on his own land)	Agricultural worker	Yes	2	300	Yes	5	Yes	Yes	No	No	Yes	No	94	99	32					26	Overweight	Overweight	Yes	Yes	.9	Normal	263.1	High blood cholesterol	39.4	Low HDL	87.8	Not elevated triglycerides
930	411	male	18	18 to 59 years	18-24	18-29	18-19	No	No	13	Bachillerato (1-3)	Montubio/a	Montubio	Minorities	Single	Without partner	Other	Non-agricultural worker and others	No		500	No		Yes	Yes	No	No	Yes	No	72	86	29					19.7	Underweight	Not overweight	No	No	1	Normal	123	Normal	45.3	Normal	68.09999999999999	Not elevated triglycerides
938	411	female	22	18 to 59 years	18-24	18-29	20 - 24	No	No	17	Universidad (1-6)	Montubio/a	Montubio	Minorities	Single	Without partner	Other	Non-agricultural worker and others	No		300	No		Yes	Yes	No	No	Yes	No	72	92	27					23.8	Normal range	Not overweight	No	No	1	Normal	161.2	Normal	51.9	Normal	54.6	Not elevated triglycerides
934	412	male	62	> 60 years	60-64	60-69	60 - 64	No	No	6	Primary school (1-6)	Montubio/a	Montubio	Minorities	Married	With partner	Farm laborer (works on other's land)	Agricultural worker	No		400	Yes	2	Yes	No	No	Yes	No	No	113	113	36					33.3	Obese class I	Obesity	Yes	Yes	1.1	Normal	234.3	High blood cholesterol	51.3	Normal	115.2	Not elevated triglycerides
935	412	female	55	18 to 59 years	55-59	50-59	55 - 59	No	No	6	Primary school (1-6)	Montubio/a	Montubio	Minorities	Married	With partner	Household chores (on their own home)	Household chores (no salary)	No		400	No		No	No	No	No	No	No	90	105	35					29.8	Overweight	Overweight	Yes	Yes	1	Normal	247.5	High blood cholesterol	70.59999999999999	Normal	146.8	Not elevated triglycerides
1124	413	female	54	18 to 59 years	50-54	50-59	50 - 54	No	Yes	2	Primary school (1-6)	Montubio/a	Montubio	Minorities	In union	With partner	Household chores (on their own home)	Household chores (no salary)	No		200	No		No	No	No	Yes	No	No	87	92	28					21	Normal range	Not overweight	No	No	.8	Normal	226.4	High blood cholesterol	40	Low HDL	216.3	Elevated triglycerides
1084	414	female	56	18 to 59 years	55-59	50-59	55 - 59	No	Yes	3	Primary school (1-6)	Mestizo	Mestizo	Mestizo	Separated	Without partner	Household chores (on their own home)	Household chores (no salary)	No		50	Yes	4	No	No	No	No	No	No	96	108	34	482	41.34235684647302	.5397174523038299	.46028254769617	28.4	Overweight	Overweight	Yes	Yes	.7	Normal	239.8	High blood cholesterol	52.2	Normal	159.3	Elevated triglycerides
983	415	female	49	18 to 59 years	45-49	40-49	45 - 49	No	No	4	Primary school (1-6)	Mestizo	Mestizo	Mestizo	In union	With partner	Household chores (on their own home)	Household chores (no salary)	No			Yes	6	No	No	No	No	No	No	94	99	30					25.9	Overweight	Overweight	Yes	Yes	.7	Normal	234	High blood cholesterol	64.3	Normal	84.09999999999999	Not elevated triglycerides
984	415	male	19	18 to 59 years	18-24	18-29	18-19	No	No	6	Primary school (1-6)	Mestizo	Mestizo	Mestizo	Single	Without partner	Farmer (works on his own land)	Agricultural worker	No		160	Yes	2	Yes	Yes	Si		No	No	64	85	25	552	38.50904166666667	.790740075290897	.209259924709103	18.7	Underweight	Not overweight	No	No	.9	Normal	148.9	Normal	53.3	Normal	46.5	Not elevated triglycerides
985	415	male	21	18 to 59 years	18-24	18-29	20 - 24	No	No	6	Primary school (1-6)	Montubio/a	Montubio	Minorities	In union	With partner	Driver (owns the vehicle)	Non-agricultural worker and others	No		200	No		Yes	Yes	No	Yes	Yes	No	66	85	26	497	41.99595774647888	.828322637997611	.171677362002389	19.5	Underweight	Not overweight	No	No	.9	Normal	154.4	Normal	60.5	Normal	73.2	Not elevated triglycerides
1011	417	male	50	18 to 59 years	50-54	50-59	50 - 54	Yes	Yes	0	Illiterate	Mestizo	Mestizo	Mestizo	In union	With partner	Farmer (works on his own land)	Agricultural worker	Yes	104	100	Yes	2	Yes	Yes	No	Yes	Yes	No	101	95	32	488	42.641375	.581737721691678	.418262278308322	28.2	Overweight	Overweight	Yes	Yes	1	Normal	202.5	High blood cholesterol	46.2	Normal	94.8	Not elevated triglycerides
1014	417	female	64	> 60 years	60-64	60-69	60 - 64	Yes	Yes	0	Illiterate	Montubio/a	Montubio	Minorities	In union	With partner	Household chores (on their own home)	Household chores (no salary)	No		200	No		No	No	No	No	No	No	91	96	32	575	30.15652173913043	.524461247637051	.475538752362949	25.5	Overweight	Overweight	Yes	Yes	1	Normal	215.5	High blood cholesterol	53.7	Normal	171.5	Elevated triglycerides
980	418	female	22	18 to 59 years	18-24	18-29	20 - 24	No	No	9	Curso - Secundaria (1-6)	Mestizo	Mestizo	Mestizo	Single	Without partner	Household chores (on their own home)	Household chores (no salary)	No		50	No		Yes	No	No	No	No	No	87	103	33	466	38.04900429184549	.557086446439905	.442913553560095	28.7	Overweight	Overweight	Yes	No	.8	Normal	226.6	High blood cholesterol	51	Normal	162.4	Elevated triglycerides
981	418	male	47	18 to 59 years	45-49	40-49	45 - 49	No	No	6	Primary school (1-6)	Mestizo	Mestizo	Mestizo	In union	With partner	Farm laborer (works on other's land)	Agricultural worker	No		75	Yes	2	Yes	No	No	Yes	No	No	92	102	33	438	47.70273744292237	.670924577256292	.329075422743708	26.7	Overweight	Overweight	Yes	No	.9	Normal	177.2	Normal	36.2	Low HDL	163.2	Elevated triglycerides
982	418	female	37	18 to 59 years	35-39	30-39	35 - 39	No	No	4	Primary school (1-6)	Mestizo	Mestizo	Mestizo	In union	With partner	Household chores (on their own home)	Household chores (no salary)	No		50	No		Yes	No	No	No	No	No	98	101	33	507	34.477483234714	.505534944790528	.494465055209472	29.5	Overweight	Overweight	Yes	Yes	.8	Normal	200.5	High blood cholesterol	54.9	Normal	128.7	Not elevated triglycerides
972	419	male	77	> 60 years	≥65	> o = 70	75 - 79	Yes	Yes	0	Illiterate	Montubio/a	Montubio	Minorities	Widowed	Without partner	Farmer (works on his own land)	Agricultural worker	No		200	No		Yes	No	No	Yes	No	No	92	96	30	489	39.9668200408998	.665005325139764	.334994674860236	25	Overweight	Overweight	Yes	No	1.3	High serum creatinine	178.6	Normal	36.1	Low HDL	184.3	Elevated triglycerides
974	420	male	42	18 to 59 years	40-44	40-49	40 - 44	No	No	6	Primary school (1-6)	White	Other	Minorities	In union	With partner	Farm laborer (works on other's land)	Agricultural worker	Yes	2	150	Yes	2	No	No	No	No	No	No	87	98	32	409	47.43882396088019	.741231624388753	.258768375611247	25.9	Overweight	Overweight	Yes	No	.9	Normal	227.9	High blood cholesterol	35.2	Low HDL	100.8	Not elevated triglycerides
975	420	female	35	18 to 59 years	35-39	30-39	35 - 39	No	No	6	Primary school (1-6)	Mestizo	Mestizo	Mestizo	In union	With partner	Household chores (on their own home)	Household chores (no salary)	No		150	No		No	No	No	No	No	No	94	101	34	444	38.35826801801802	.558344512634906	.441655487365094	30.1	Obese class I	Obesity	Yes	Yes	.7	Normal	150.4	Normal	30.8	Low HDL	100.1	Not elevated triglycerides
1003	422	male	32	18 to 59 years	30-34	30-39	30 - 34	No	No	6	Primary school (1-6)	Mestizo	Mestizo	Mestizo	In union	With partner	Farm laborer (works on other's land)	Agricultural worker	Yes	4	100	Yes	3	Yes	Yes	Si		No	No	93	101	34	425	49.46403764705882	.65342189758334	.34657810241666	28.1	Overweight	Overweight	Yes	No	.9	Normal	229.8	High blood cholesterol	42.7	Normal	145.1	Not elevated triglycerides
1004	422	female	26	18 to 59 years	25-29	18-29	25 - 29	No	No	10	Básica (1-10)	Montubio/a	Montubio	Minorities	In union	With partner	Household chores (on their own home)	Household chores (no salary)	No		240	No		No	No	No	No	No	No	82	101	31	581	29.54005335628227	.512848148546567	.487151851453433	25.9	Overweight	Overweight	Yes	No	.8	Normal	165.4	Normal	60.2	Normal	71.2	Not elevated triglycerides
1006	423	female	61	> 60 years	60-64	60-69	60 - 64	Yes	Yes	0	Illiterate	Mestizo	Mestizo	Mestizo	Married	With partner	Household chores (on their own home)	Household chores (no salary)	No		80	Yes	2	Yes	No	No	Yes	Yes	No	82	100	30	538	30.12263011152416	.536945278280288	.463054721719712	26.6	Overweight	Overweight	Yes	No	.8	Normal	255.5	High blood cholesterol	69.8	Normal	83.90000000000001	Not elevated triglycerides
1007	423	male	67	> 60 years	≥65	60-69	65 -69	No	No	4	Primary school (1-6)	Montubio/a	Montubio	Minorities	Married	With partner	Farmer (works on his own land)	Agricultural worker	No		100	No		Yes	Yes	No	Yes	No	No	99	100	29	445	45.60134831460675	.62725375948565	.37274624051435	28.3	Overweight	Overweight	Yes	Yes	.9	Normal	241.1	High blood cholesterol	44.1	Normal	200.5	Elevated triglycerides
1001	424	female	27	18 to 59 years	25-29	18-29	25 - 29	No	No	13	Bachillerato (1-3)	Montubio/a	Montubio	Minorities	In union	With partner	Household chores (on their own home)	Household chores (no salary)	No		120	No		No	No	No	No	No	No	90	100	33	460	37.60170434782609	.595906566526562	.404093433473438	27.3	Overweight	Overweight	Yes	Yes	.8	Normal	204.5	High blood cholesterol	65.7	Normal	112.6	Not elevated triglycerides
1002	424	male	30	18 to 59 years	30-34	30-39	30 - 34	No	No	12	Bachillerato (1-3)	Mestizo	Mestizo	Mestizo	In union	With partner	Farm laborer (works on other's land)	Agricultural worker	Yes	2	200	Yes	6	Yes	Yes	No	No	No	No	89	105	31	432	54.02591666666667	.700725248594898	.299274751405102	25.4	Overweight	Overweight	Yes	No	.9	Normal	202.9	High blood cholesterol	48.8	Normal	84.90000000000001	Not elevated triglycerides
1005	425	female	24	18 to 59 years	18-24	18-29	20 - 24	No	No	7	Primary school (1-6)	Mestizo	Mestizo	Mestizo	In union	With partner	Household chores (on their own home)	Household chores (no salary)	No		250	No		Yes	Yes	No	No	No	No	102	112	34	455	37.08131868131868	.493759236768558	.506240763231442	33.3	Obese class I	Obesity	Yes	Yes	.8	Normal	166.5	Normal	49	Low HDL	106.9	Not elevated triglycerides
1013	426	male	45	18 to 59 years	45-49	40-49	45 - 49	No	No	6	Primary school (1-6)	Mestizo	Mestizo	Mestizo	In union	With partner	Farm laborer (works on other's land)	Agricultural worker	No		150	Yes	2	Yes	Yes	Si		Yes	No	98	99	34	1013	24.81561303060217	.339011106975439	.660988893024561	27.2	Overweight	Overweight	Yes	Yes	1	Normal	196.1	High blood cholesterol	40.6	Normal	176.6	Elevated triglycerides
1041	427	male	64	> 60 years	60-64	60-69	60 - 64	No	No	6	Primary school (1-6)	Montubio/a	Montubio	Minorities	Single	Without partner	Farmer (works on his own land)	Agricultural worker	No		80	No		Yes	Yes	No	No	No	No	88	98	31	450	48.58559777777778	.730610492898914	.269389507101086	23.8	Normal range	Not overweight	No	No	1	Normal	173.5	Normal	47.8	Normal	91.7	Not elevated triglycerides
779	428	female	38	18 to 59 years	35-39	30-39	35 - 39	No	No	13	Bachillerato (1-3)	Mestizo	Mestizo	Mestizo	Married	With partner	Household chores (on their own home)	Household chores (no salary)	No		200	No		Yes	No	No	No	No	No	96	104	32	506	40.00271739130434	.537670932678822	.462329067321178	27.3	Overweight	Overweight	Yes	Yes	.7	Normal	261.7	High blood cholesterol	74.09999999999999	Normal	104.5	Not elevated triglycerides
780	428	female	60	> 60 years	60-64	60-69	60 - 64	No	Yes	2	Primary school (1-6)	Afroecuadorian/Black	Other	Minorities	Married	With partner	Household chores (on their own home)	Household chores (no salary)	No		250	No		No	No	No	No	Yes	No	101	103	34	516	38.4499980620155	.482434103663934	.517565896336067	29.9	Overweight	Overweight	Yes	Yes	.8	Normal	251.6	High blood cholesterol	59.6	Normal	181.4	Elevated triglycerides
843	428	male	37	18 to 59 years	35-39	30-39	35 - 39	No	No	13	Bachillerato (1-3)	Montubio/a	Montubio	Minorities	Married	With partner	Farm laborer (works on other's land)	Agricultural worker	No		250	No		Yes	No	No	No	No	No	74	92	28	579	38.55090673575129	.720577695995351	.279422304004649	19.6	Underweight	Not overweight	No	No	.6	Normal	158.9	Normal	53.3	Normal	84.59999999999999	Not elevated triglycerides
781	429	female	87	> 60 years	≥65	> o = 70	80 +	Yes	Yes	0	Illiterate	Mestizo	Mestizo	Mestizo	Widowed	Without partner	Household chores (on their own home)	Household chores (no salary)	No		100	No		No	No	No	Yes	No	No	100	94	32	515	34.0024932038835	.552886068355829	.447113931644171	26.6	Overweight	Overweight	Yes	Yes	.8	Normal	240.3	High blood cholesterol	46.7	Low HDL	137.3	Not elevated triglycerides
786	429	male	42	18 to 59 years	40-44	40-49	40 - 44	No	No	6	Primary school (1-6)	Afroecuadorian/Black	Other	Minorities	In union	With partner	Farm laborer (works on other's land)	Agricultural worker	No		200	No		Yes	Yes	Si		No	No	83	94	30	495	44.35368888888888	.71886043580047	.28113956419953	22.3	Normal range	Not overweight	No	No	.7	Normal	176.9	Normal	56.7	Normal	73.3	Not elevated triglycerides
767	430	male	80	> 60 years	≥65	> o = 70	80 +	No	Yes	2	Primary school (1-6)	Mestizo	Mestizo	Mestizo	Married	With partner	Farm laborer (works on other's land)	Agricultural worker	Yes	1	100	No		Yes	No	Si		No	No	82	88	27	517	38.58502127659575	.733555537577866	.266444462422134	21.6	Normal range	Not overweight	No	No	.9	Normal	236.9	High blood cholesterol	34.4	Low HDL	165.9	Elevated triglycerides
819	430	female	48	18 to 59 years	45-49	40-49	45 - 49	Yes	Yes	0	Illiterate	Mestizo	Mestizo	Mestizo	Single	Without partner	Other	Non-agricultural worker and others	No		240	No		No	No	No	No	No	No	84	98	29	464	26.49563577586207	.566146063586796	.433853936413204	29.9	Overweight	Overweight	Yes	No	1	Normal	170.8	Normal	53.9	Normal	196.6	Elevated triglycerides
820	430	female	60	> 60 years	60-64	60-69	60 - 64	No	Yes	2	Primary school (1-6)	Mestizo	Mestizo	Mestizo	Married	With partner	Household chores (on their own home)	Household chores (no salary)	No		240	Yes	1	Yes	No	No	No	No	No	88	94	30	495	30.84979999999999	.62448987854251	.37551012145749	24.8	Normal range	Not overweight	No	Yes	.7	Normal	197.9	High blood cholesterol	35.4	Low HDL	217.6	Elevated triglycerides
818	431	male	39	18 to 59 years	35-39	30-39	35 - 39	No	No	11	Curso - Secundaria (1-6)	Mestizo	Mestizo	Mestizo	In union	With partner	Farmer (works on his own land)	Agricultural worker	Yes	104	250	Yes	3	Yes	Yes	Si		Yes	No	75	89	29	533	39.2281425891182	.742957246006027	.257042753993973	20.6	Normal range	Not overweight	No	No	.8	Normal	206.6	High blood cholesterol	54.2	Normal	220.6	Elevated triglycerides
748	435	male	50	18 to 59 years	50-54	50-59	50 - 54	No	No	6	Primary school (1-6)	Montubio/a	Montubio	Minorities	Widowed	Without partner	Farmer (works on his own land)	Agricultural worker	Yes	24	300	Yes	7	Yes	No	No	Yes	Yes	No	91	97	30	508	42.09409251968503	.6466066439275699	.35339335607243	24.5	Normal range	Not overweight	No	No	.8	Normal	256.8	High blood cholesterol	44.2	Normal	241	Elevated triglycerides
749	435	female	47	18 to 59 years	45-49	40-49	45 - 49	No	Yes	3	Primary school (1-6)	Mestizo	Mestizo	Mestizo	In union	With partner	Household chores (on their own home)	Household chores (no salary)	Yes	1	150	Yes	1	Yes	Yes	No	No	No	No	104	109	34	556	32.52128776978417	.437702392594673	.562297607405327	31.3	Obese class I	Obesity	Yes	Yes	.6	Normal	220.9	High blood cholesterol	42.9	Low HDL	104.1	Not elevated triglycerides
844	436	male	83	> 60 years	≥65	> o = 70	80 +	No	Yes	3	Primary school (1-6)	Mestizo	Mestizo	Mestizo	Single	Without partner	Farmer (works on his own land)	Agricultural worker	Yes	12	150	No		Yes	No	No	Yes	Yes	No	70	85	20	666	31.5187027027027	.761321321321321	.238678678678679	17	Underweight	Not overweight	No	No	.8	Normal	235.3	High blood cholesterol	67.40000000000001	Normal	112.9	Not elevated triglycerides
943	438	female	69	> 60 years	≥65	60-69	65 -69	No	No	4	Primary school (1-6)	Mestizo	Mestizo	Mestizo	Married	With partner	Household chores (on their own home)	Household chores (no salary)	No		200	No		No	No	No	No	No	No	102	102	35					32.4	Obese class I	Obesity	Yes	Yes	.9	Normal	251.9	High blood cholesterol	52.6	Normal	90.8	Not elevated triglycerides
944	438	female	88	> 60 years	≥65	> o = 70	80 +	No	Yes	3	Primary school (1-6)	Mestizo	Mestizo	Mestizo	Widowed	Without partner	Household chores (on their own home)	Household chores (no salary)	No		200	No		No	No	No	No	No	No	83	91	28					23	Normal range	Not overweight	No	No	.7	Normal	255.8	High blood cholesterol	65.09999999999999	Normal	139.2	Not elevated triglycerides
986	438	male	70	> 60 years	≥65	> o = 70	70 -74	No	No	4	Primary school (1-6)	Mestizo	Mestizo	Mestizo	Married	With partner	Farmer (works on his own land)	Agricultural worker	Yes	10	300	No		Yes	No	No	Yes	No	No	83	89	29	499	40.99509218436874	.729450038867771	.270549961132229	22.2	Normal range	Not overweight	No	No	.8	Normal	258.7	High blood cholesterol	40.7	Normal	246	Elevated triglycerides
990	439	female	33	18 to 59 years	30-34	30-39	30 - 34	No	No	6	Primary school (1-6)	Mestizo	Mestizo	Mestizo	Married	With partner	Household chores (on their own home)	Household chores (no salary)	No			No		No	No	No	No	No	No	80	94	27	566	30.57402826855123	.553877323705638	.446122676294362	24.5	Normal range	Not overweight	No	No	.7	Normal	257.2	High blood cholesterol	40	Low HDL	293.1	Elevated triglycerides
997	439	male	44	18 to 59 years	40-44	40-49	40 - 44	No	Yes	2	Primary school (1-6)	Montubio/a	Montubio	Minorities	Married	With partner	Construction worker	Non-agricultural worker and others	No		600	Yes	6	Yes	No	No	No	No	No	104	105	34	417	50.80809352517985	.597039876911632	.402960123088368	31.2	Obese class I	Obesity	Yes	Yes	.9	Normal	212.4	High blood cholesterol	55.8	Normal	123.5	Not elevated triglycerides
996	440	male	37	18 to 59 years	35-39	30-39	35 - 39	No	No	6	Primary school (1-6)	Mestizo	Mestizo	Mestizo	In union	With partner	Farm laborer (works on other's land)	Agricultural worker	Yes	52	80	Yes	4	Yes	Yes	Si		No	No	82	95	30	457	46.97368708971553	.7444324419923219	.255567558007678	23.1	Normal range	Not overweight	No	No	.8	Normal	184	Normal	44.3	Normal	208.3	Elevated triglycerides
1000	440	male	33	18 to 59 years	30-34	30-39	30 - 34	No	No	13	Bachillerato (1-3)	Mestizo	Mestizo	Mestizo	In union	With partner	Household chores (on their own home)	Household chores (no salary)	No		200	No		Yes	No	No	No	Yes	No	79	96	29	577	33.16551126516465	.584929651942939	.415070348057061	25.2	Overweight	Overweight	Yes	No	.7	Normal	179.3	Normal	40.9	Normal	165.9	Elevated triglycerides
987	441	male	31	18 to 59 years	30-34	30-39	30 - 34	No	No	6	Primary school (1-6)	Mestizo	Mestizo	Mestizo	In union	With partner	Farmer (works on his own land)	Agricultural worker	Yes	5	250	Yes	3	Yes	Yes	No	Yes	No	No	84	99	33	433	45.19741108545035	.69965032640016	.30034967359984	26.2	Overweight	Overweight	Yes	No	1.1	Normal	207.2	High blood cholesterol	47.8	Normal	226.2	Elevated triglycerides
988	441	female	30	18 to 59 years	30-34	30-39	30 - 34	No	No	6	Primary school (1-6)	Mestizo	Mestizo	Mestizo	In union	With partner	Household chores (on their own home)	Household chores (no salary)	No		300	No		Yes	No	No	No	No	No	86	93	29	567	28.09978659611993	.540380511463845	.459619488536155	25.4	Overweight	Overweight	Yes	No	.9	Normal	185.8	Normal	57.4	Normal	75.7	Not elevated triglycerides
1069	442	female	45	18 to 59 years	45-49	40-49	45 - 49	No	No	6	Primary school (1-6)	Montubio/a	Montubio	Minorities	Married	With partner	Household chores (on their own home)	Household chores (no salary)	No		100	Yes	3	Yes	No	No	No	No	No	108	110	33	525	32.65714285714286	.435428571428571	.5645714285714299	33.3	Obese class I	Obesity	Yes	Yes	.8	Normal	237.7	High blood cholesterol	32.5	Low HDL	148.3	Not elevated triglycerides
1070	442	female	21	18 to 59 years	18-24	18-29	20 - 24	No	No	12	Curso - Secundaria (1-6)	Mestizo	Mestizo	Mestizo	Single	Without partner	Household chores (on their own home)	Household chores (no salary)	No		100	Yes	1	Yes	No	No	No	No	No	89	101	29	609	31.40549096880131	.514001488851085	.485998511148915	24.4	Normal range	Not overweight	No	Yes	.8	Normal	227.9	High blood cholesterol	31.7	Low HDL	144.4	Not elevated triglycerides
992	443	female	41	18 to 59 years	40-44	40-49	40 - 44	No	No	6	Primary school (1-6)	Mestizo	Mestizo	Mestizo	In union	With partner	Household chores (on their own home)	Household chores (no salary)	No		100	Yes	3	No	No	No	No	Yes	No	78	86	29	559	32.36768515205725	.616527336229662	.383472663770338	22.1	Normal range	Not overweight	No	No	.7	Normal	301.9	High blood cholesterol	43.7	Low HDL	220.2	Elevated triglycerides
1012	443	male	20	18 to 59 years	18-24	18-29	20 - 24	No	No	13	Bachillerato (1-3)	Mestizo	Mestizo	Mestizo	Single	Without partner	Farm laborer (works on other's land)	Agricultural worker	No		50	Yes	1	Yes	Yes	Si		No	No	72	86	28	488	39.187375	.785318136272545	.214681863727455	21.3	Normal range	Not overweight	No	No	.9	Normal	118.6	Normal	42.3	Normal	91.5	Not elevated triglycerides
835	444	female	80	> 60 years	≥65	> o = 70	80 +	No	Yes	2	Primary school (1-6)	Montubio/a	Montubio	Minorities	Separated	Without partner	Household chores (on their own home)	Household chores (no salary)	No		150	No		No	No	No	No	No	No	86	84	24	754	20.60291644562334	.481376552467835	.518623447532165	22.8	Normal range	Not overweight	No	No	.7	Normal	188.6	Normal	51	Normal	105.2	Not elevated triglycerides
836	444	female	40	18 to 59 years	40-44	40-49	40 - 44	No	No	6	Primary school (1-6)	Montubio/a	Montubio	Minorities	In union	With partner	Household chores (on their own home)	Household chores (no salary)	No		150	No		Yes	Yes	No	No	No	No	79	93	26	684	29.96403362573099	.553863837813881	.446136162186119	20.3	Normal range	Not overweight	No	No	.7	Normal	185.6	Normal	49.9	Low HDL	78.59999999999999	Not elevated triglycerides
998	444	male	36	18 to 59 years	35-39	30-39	35 - 39	No	No	6	Primary school (1-6)	Montubio/a	Montubio	Minorities	In union	With partner	Farmer (works on his own land)	Agricultural worker	Yes	24	250	Yes	4	Yes	Yes	No	Yes	No	No	107	113	36	410	54.85539268292683	.565519512195122	.434480487804878	33.1	Obese class I	Obesity	Yes	Yes	1.1	Normal	205	High blood cholesterol	42	Normal	180.3	Elevated triglycerides
993	445	female	28	18 to 59 years	25-29	18-29	25 - 29	No	No	6	Primary school (1-6)	Mestizo	Mestizo	Mestizo	In union	With partner	Household chores (on their own home)	Household chores (no salary)	No		150	No		Yes	Yes	No	No	No	No	95	108	33	525	34.21130666666667	.482529007992478	.517470992007522	29.8	Overweight	Overweight	Yes	Yes	.8	Normal	210.3	High blood cholesterol	48.9	Low HDL	129.9	Not elevated triglycerides
994	445	male	35	18 to 59 years	35-39	30-39	35 - 39	No	No	6	Primary school (1-6)	Montubio/a	Montubio	Minorities	In union	With partner	Farm laborer (works on other's land)	Agricultural worker	Yes	1	200	Yes	2	Yes	Yes	Si		No	No	77	90	29	527	40.41503605313093	.720410624832993	.279589375167007	21.3	Normal range	Not overweight	No	No	1	Normal	182.7	Normal	49.8	Normal	91.90000000000001	Not elevated triglycerides
1017	446	female	44	18 to 59 years	40-44	40-49	40 - 44	No	No	9	Curso - Secundaria (1-6)	Montubio/a	Montubio	Minorities	In union	With partner	Household chores (on their own home)	Household chores (no salary)	No		200	Yes	1	Yes	No	No	No	No	No	118	112	36	483	40.35905590062112	.449432693770837	.5505673062291629	34.2	Obese class I	Obesity	Yes	Yes	.8	Normal	201.2	High blood cholesterol	57.6	Normal	113.7	Not elevated triglycerides
1016	447	female	82	> 60 years	≥65	> o = 70	80 +	No	No	6	Primary school (1-6)	Mestizo	Mestizo	Mestizo	Widowed	Without partner	Household chores (on their own home)	Household chores (no salary)	No		120	Yes	1	Yes	No	No	No	No	No	100	95	29	555	30.02547567567567	.532366589994249	.467633410005751	26.1	Overweight	Overweight	Yes	Yes	1	Normal	177.4	Normal	67.40000000000001	Normal	106.9	Not elevated triglycerides
1052	447	male	24	18 to 59 years	18-24	18-29	20 - 24	No	No	13	Bachillerato (1-3)	Mestizo	Mestizo	Mestizo	In union	With partner	Other	Non-agricultural worker and others	Yes	104	400	Yes	2	Yes	Yes	No	Yes	No	No	93	103	33	525	46.14166666666667	.603948516579407	.396051483420593	24.9	Normal range	Not overweight	No	No	.9	Normal	154.7	Normal	48.4	Normal	96.09999999999999	Not elevated triglycerides
1053	447	female	23	18 to 59 years	18-24	18-29	20 - 24	No	No	13	Bachillerato (1-3)	Mestizo	Mestizo	Mestizo	In union	With partner	Household chores (on their own home)	Household chores (no salary)	No		200	No		Yes	No	No	No	No	No	65	78	25	596	27.24539597315436	.671068866333851	.328931133666149	19.5	Underweight	Not overweight	No	No	.8	Normal	131.4	Normal	55.9	Normal	52.1	Not elevated triglycerides
941	448	female	75	> 60 years	≥65	> o = 70	75 - 79	No	No	6	Primary school (1-6)	Montubio/a	Montubio	Minorities	Married	With partner	Other	Non-agricultural worker and others	No		400	No		No	No	No	No	No	No	88	91	25					23.8	Normal range	Not overweight	No	Yes	.8	Normal	378.5	High blood cholesterol	65.8	Normal	252.3	Elevated triglycerides
942	448	female	69	> 60 years	≥65	60-69	65 -69	No	Yes	2	Primary school (1-6)	Mestizo	Mestizo	Mestizo	Single	Without partner	Household chores (on their own home)	Household chores (no salary)	No		150	No		Yes	Yes	No	Yes	No	No	114	113	35					32.6	Obese class I	Obesity	Yes	Yes	.9	Normal	132.1	Normal	40.5	Low HDL	190.4	Elevated triglycerides
1065	448	male	69	> 60 years	≥65	60-69	65 -69	Yes	Yes	0	Illiterate	Montubio/a	Montubio	Minorities	Married	With partner	Farm laborer (works on other's land)	Agricultural worker	No		200	No		Yes	No	No	Yes	No	No	124	112	41	470	50.22382127659574	.526455149649851	.473544850350149	31.5	Obese class I	Obesity	Yes	Yes	1.1	Normal	147.9	Normal	44.7	Normal	111.5	Not elevated triglycerides
1035	449	male	44	18 to 59 years	40-44	40-49	40 - 44	Yes	Yes	0	Illiterate	Montubio/a	Montubio	Minorities	Single	Without partner	Other	Non-agricultural worker and others	No		400	No		No	No	No	No	Yes	No	119	121	38	496	47.48862701612903	.461502692090661	.538497307909339	34.3	Obese class I	Obesity	Yes	Yes	.9	Normal	148	Normal	54.1	Normal	131.4	Not elevated triglycerides
1036	449	male	71	> 60 years	≥65	> o = 70	70 -74	No	Yes	3	Primary school (1-6)	Montubio/a	Montubio	Minorities	Married	With partner	Farmer (works on his own land)	Agricultural worker	Yes	2	400	Yes	1	Yes	Yes	Si		No	No	103	107	33	419	53.28138424821002	.617397268229548	.382602731770452	29.8	Overweight	Overweight	Yes	Yes	.9	Normal	286.4	High blood cholesterol	37	Low HDL	175.4	Elevated triglycerides
1037	449	female	68	> 60 years	≥65	60-69	65 -69	No	No	6	Primary school (1-6)	Montubio/a	Montubio	Minorities	Married	With partner	Household chores (on their own home)	Household chores (no salary)	Yes	1	400			Yes	No	No	No	Yes	No	120	126	37	445	40.59540674157304	.433711610486891	.566288389513109	38.4	Obese class II	Obesity	Yes	Yes	.9	Normal	207.1	High blood cholesterol	51	Normal	128	Not elevated triglycerides
1038	449	female	32	18 to 59 years	30-34	30-39	30 - 34	No	No	13	Bachillerato (1-3)	White	Other	Minorities	In union	With partner	Household chores (on their own home)	Household chores (no salary)	No		250			Yes	No	No	No	Yes	No	84	105	31	636	31.24747012578617	.46292548334498	.53707451665502	26	Overweight	Overweight	Yes	No	.8	Normal	209.3	High blood cholesterol	46.9	Low HDL	56.9	Not elevated triglycerides
887	450	female	54	18 to 59 years	50-54	50-59	50 - 54	No	No	6	Primary school (1-6)	Montubio/a	Montubio	Minorities	Married	With partner	Household chores (on their own home)	Household chores (no salary)	No		300	No		No	No	No	No	Yes	No	87	93	31					26.2	Overweight	Overweight	Yes	No	.7	Normal	311.6	High blood cholesterol	36.7	Low HDL	118.2	Not elevated triglycerides
968	450	male	27	18 to 59 years	25-29	18-29	25 - 29	No	No	13	Bachillerato (1-3)	Montubio/a	Montubio	Minorities	Married	With partner	Farm laborer (works on other's land)	Agricultural worker	No		250	No		Yes	Yes	No	No	Yes	No	109	117	39	411	54.73895620437956	.518361327692988	.481638672307012	36.1	Obese class II	Obesity	Yes	Yes	1	Normal	143.6	Normal	38.5	Low HDL	151.3	Elevated triglycerides
1086	450	male	60	> 60 years	60-64	60-69	60 - 64	No	No	10	Básica (1-10)	Montubio/a	Montubio	Minorities	Married	With partner	Farm laborer (works on other's land)	Agricultural worker	Yes	3	80	Yes	5	Yes	Yes	Si		No	Yes	99	99	29	505	44.05647326732673	.636654237967149	.363345762032851	24.8	Normal range	Not overweight	No	Yes	.8	Normal	209.9	High blood cholesterol	63.2	Normal	199.1	Elevated triglycerides
976	451	female	54	18 to 59 years	50-54	50-59	50 - 54	No	No	6	Primary school (1-6)	Montubio/a	Montubio	Minorities	Married	With partner	Household chores (on their own home)	Household chores (no salary)	No		70	No		Yes	Yes	No	No	No	No	94	104	30	486	33.33011522633745	.5290494480371	.4709505519629	29.5	Overweight	Overweight	Yes	Yes	.8	Normal	211.9	High blood cholesterol	37.9	Low HDL	133.8	Not elevated triglycerides
1057	451	male	56	18 to 59 years	55-59	50-59	55 - 59	No	No	6	Primary school (1-6)	Montubio/a	Montubio	Minorities	Married	With partner	Farm laborer (works on other's land)	Agricultural worker	Yes	1	60	Yes	3	Yes	No	No	Yes	No	No	98	98	32	464	50.78275	.65780764248705	.34219235751295	25.4	Overweight	Overweight	Yes	Yes	1	Normal	167.5	Normal	29.8	Low HDL	278.3	Elevated triglycerides
977	452	male	25	18 to 59 years	25-29	18-29	25 - 29	No	No	13	Bachillerato (1-3)	Montubio/a	Montubio	Minorities	In union	With partner	Farm laborer (works on other's land)	Agricultural worker	Yes	3	400	Yes	6	Yes	Yes	No	Yes	Yes	No	97	102	36	447	50.89420805369127	.584319265828832	.415680734171168	29.7	Overweight	Overweight	Yes	Yes	.7	Normal	122.6	Normal	33.8	Low HDL	71.40000000000001	Not elevated triglycerides
978	452	female	32	18 to 59 years	30-34	30-39	30 - 34	No	No	13	Bachillerato (1-3)	Montubio/a	Montubio	Minorities	In union	With partner	Household chores (on their own home)	Household chores (no salary)	No		150	No		Yes	Yes	No	No	No	No	86	96	26	618	32.39469902912622	.558529293605624	.441470706394376	22.1	Normal range	Not overweight	No	No	.8	Normal	139.6	Normal	33.3	Low HDL	101.9	Not elevated triglycerides
1060	453	male	23	18 to 59 years	18-24	18-29	20 - 24	No	No	12	Curso - Secundaria (1-6)	Mestizo	Mestizo	Mestizo	In union	With partner	Farmer (works on his own land)	Agricultural worker	No		200	Yes	6	Yes	Yes	No	Yes	No	No	81	98	30	511	45.84709197651663	.697824839825215	.302175160174785	22.2	Normal range	Not overweight	No	No	.9	Normal	157.2	Normal	69.5	Normal	128.3	Not elevated triglycerides
995	454	female	48	18 to 59 years	45-49	40-49	45 - 49	No	No	8	Curso - Secundaria (1-6)	Montubio/a	Montubio	Minorities	Married	With partner	Household chores (on their own home)	Household chores (no salary)	No			No		Yes	No	No	No	No	No	100	106	33	504	34.65949206349206	.495135600907029	.504864399092971	30.2	Obese class I	Obesity	Yes	Yes	.7	Normal	217.3	High blood cholesterol	41.6	Low HDL	248.5	Elevated triglycerides
1015	454	male	19	18 to 59 years	18-24	18-29	18-19	No	No	13	Bachillerato (1-3)	Mestizo	Mestizo	Mestizo	Single	Without partner	Farmer (works on his own land)	Agricultural worker	Yes	12	300	No		Yes	Yes	No	No	No	No	92	105	35	502	47.00469920318725	.614440512459964	.385559487540036	25.5	Overweight	Overweight	Yes	No	1.1	Normal	176.9	Normal	42.6	Normal	129.8	Not elevated triglycerides
1024	454	male	44	18 to 59 years	40-44	40-49	40 - 44	No	No	10	Curso - Secundaria (1-6)	Mestizo	Mestizo	Mestizo	Married	With partner	Security guard	Non-agricultural worker and others	Yes	5	400	Yes	3			No	No	No	No	116	113	37	405	56.58607160493828	.590052884305926	.409947115694074	32	Obese class I	Obesity	Yes	Yes	.9	Normal	200.2	High blood cholesterol	43.9	Normal	206.7	Elevated triglycerides
1020	455	female	50	18 to 59 years	50-54	50-59	50 - 54	No	No	6	Primary school (1-6)	Montubio/a	Montubio	Minorities	Married	With partner	Other	Non-agricultural worker and others	No		400	Yes	6	No	No	No	No	Yes	No	102	104	34	516	37.18992248062015	.510850583525002	.489149416474998	28.4	Overweight	Overweight	Yes	Yes	1	Normal	124.4	Normal	51.8	Normal	86.09999999999999	Not elevated triglycerides
1022	455	female	28	18 to 59 years	25-29	18-29	25 - 29	No	No	13	Bachillerato (1-3)	Mestizo	Mestizo	Mestizo	Single	Without partner	Household chores (on their own home)	Household chores (no salary)	No		200	No		Yes	Yes	No	No	Yes	No	96	105	33	533	36.9388818011257	.5247000255841719	.475299974415828	26.8	Overweight	Overweight	Yes	Yes	.8	Normal	147	Normal	54.1	Normal	73.7	Not elevated triglycerides
1023	455	male	53	18 to 59 years	50-54	50-59	50 - 54	No	No	6	Primary school (1-6)	Montubio/a	Montubio	Minorities	Married	With partner	Farmer (works on his own land)	Agricultural worker	Yes	1	300	Yes	7	Yes	Yes	No	No	No	No	97	103	31	445	49.55798651685392	.636992114612518	.363007885387482	27.5	Overweight	Overweight	Yes	Yes	.8	Normal	245.8	High blood cholesterol	76.59999999999999	Normal	133.1	Not elevated triglycerides
1026	455	male	24	18 to 59 years	18-24	18-29	20 - 24	No	No	13	Bachillerato (1-3)	Montubio/a	Montubio	Minorities	Single	Without partner	Other	Non-agricultural worker and others	Yes	1	450	Yes	2	Yes	Yes	No	Yes	No	No	104	112	35	516	47.73984302325582	.52751207760504	.47248792239496	28.8	Overweight	Overweight	Yes	Yes	1.1	Normal	221	High blood cholesterol	41.2	Normal	186.2	Elevated triglycerides
939	456	female	80	> 60 years	≥65	> o = 70	80 +	No	Yes	2	Primary school (1-6)	Montubio/a	Montubio	Minorities	Married	With partner	Household chores (on their own home)	Household chores (no salary)	No		200	No		No	No	No	Yes	No	No	98	93	27					27.6	Overweight	Overweight	Yes	Yes	.9	Normal	153.2	Normal	29.8	Low HDL	256.5	Elevated triglycerides
940	456	male	81	> 60 years	≥65	> o = 70	80 +	Yes	Yes	0	Illiterate	White	Other	Minorities	Married	With partner	Farmer (works on his own land)	Agricultural worker	No		200	No		Yes	No	No	Yes	No	No	90	95	27					20.5	Normal range	Not overweight	No	No	1.3	High serum creatinine	227.4	High blood cholesterol	63	Normal	83.7	Not elevated triglycerides
960	457	male	50	18 to 59 years	50-54	50-59	50 - 54	Yes	Yes	0	Illiterate	Mestizo	Mestizo	Mestizo	In union	With partner	Farmer (works on his own land)	Agricultural worker	No		300	No		Yes	Yes	No	Yes	No	No	88	98	30	523	38.62424282982791	.6290593294760251	.370940670523975	24.9	Normal range	Not overweight	No	No	1.1	Normal	227.1	High blood cholesterol	46.1	Normal	158.8	Elevated triglycerides
989	457	female	44	18 to 59 years	40-44	40-49	40 - 44	No	No	5	Primary school (1-6)	Mestizo	Mestizo	Mestizo	In union	With partner	Other	Non-agricultural worker and others	No		180	Yes	5	Yes	Yes	No	No	No	No	77	95	28	577	29.37241594454072	.589807549087163	.410192450912837	22.7	Normal range	Not overweight	No	No	.8	Normal	254	High blood cholesterol	42.4	Low HDL	86.3	Not elevated triglycerides
991	457	female	23	18 to 59 years	18-24	18-29	20 - 24	No	No	12	Curso - Secundaria (1-6)	Montubio/a	Montubio	Minorities	In union	With partner	Household chores (on their own home)	Household chores (no salary)	No			No		Yes	Yes	No	No	Yes	No	76	96	26	662	29.52469939577039	.544736151213476	.455263848786524	21.4	Normal range	Not overweight	No	No	.9	Normal	150.8	Normal	32.6	Low HDL	100.4	Not elevated triglycerides
970	458	female	39	18 to 59 years	35-39	30-39	35 - 39	No	No	6	Primary school (1-6)	Mestizo	Mestizo	Mestizo	In union	With partner	Household chores (on their own home)	Household chores (no salary)	No		250	No		Yes	Yes	No	No	No	No	85	92	29	614	28.16200488599348	.517683913345468	.482316086654532	24.5	Normal range	Not overweight	No	No	.7	Normal	258.7	High blood cholesterol	34.7	Low HDL	265.8	Elevated triglycerides
971	458	male	39	18 to 59 years	35-39	30-39	35 - 39	No	No	6	Primary school (1-6)	Mestizo	Mestizo	Mestizo	In union	With partner	Farm laborer (works on other's land)	Agricultural worker	Yes	1	280	Yes	1	Yes	Yes	No	No	No	No	102	101	34	440	48.01639999999999	.615594871794872	.384405128205128	29	Overweight	Overweight	Yes	Yes	.9	Normal	133.5	Normal	49.1	Normal	58.7	Not elevated triglycerides
953	459	male	21	18 to 59 years	18-24	18-29	20 - 24	No	No	13	Bachillerato (1-3)	Montubio/a	Montubio	Minorities	Single	Without partner	Farmer (works on his own land)	Agricultural worker	No		160	Yes	1	No	No	No	No	No	No	67	87	26	628	34.01202388535032	.733017756149791	.266982243850209	18.3	Underweight	Not overweight	No	No	.9	Normal	217.2	High blood cholesterol	44	Normal	111.3	Not elevated triglycerides
954	459	female	47	18 to 59 years	45-49	40-49	45 - 49	No	No	6	Primary school (1-6)	Mestizo	Mestizo	Mestizo	In union	With partner	Household chores (on their own home)	Household chores (no salary)	No		350	No		No	No	No	No	No	No	87	95	31	630	25.67980793650793	.481797522260937	.518202477739063	26	Overweight	Overweight	Yes	No	.9	Normal	263.2	High blood cholesterol	41	Low HDL	239.1	Elevated triglycerides
955	460	male	47	18 to 59 years	45-49	40-49	45 - 49	No	No	6	Primary school (1-6)	Montubio/a	Montubio	Minorities	Married	With partner	Farmer (works on his own land)	Agricultural worker	No		400	No		Yes	No	No	No	No	No	87	103	31	507	44.79966666666666	.65592484138604	.34407515861396	23.9	Normal range	Not overweight	No	No	1.1	Normal	188.6	Normal	50.6	Normal	66.7	Not elevated triglycerides
956	460	female	45	18 to 59 years	45-49	40-49	45 - 49	No	No	6	Primary school (1-6)	Mestizo	Mestizo	Mestizo	Married	With partner	Farmer (works on his own land)	Agricultural worker	Yes	52	100	Yes	2	Yes	Yes	No	No	No	No	99	106	31	620	28.2508064516129	.43263103294966	.567368967050338	29	Overweight	Overweight	Yes	Yes	.8	Normal	185.1	Normal	44.6	Low HDL	164.3	Elevated triglycerides
957	460	male	18	18 to 59 years	18-24	18-29	18-19	No	No	15	Universidad (1-6)	Mestizo	Mestizo	Mestizo	Single	Without partner	Other	Non-agricultural worker and others	No		450	No		Yes	Yes	No	No	No	No	70	90	27	495	45.25919999999999	.833502762430939	.166497237569061	19.2	Underweight	Not overweight	No	No	.9	Normal	126.5	Normal	46.1	Normal	95.40000000000001	Not elevated triglycerides
961	461	female	58	18 to 59 years	55-59	50-59	55 - 59	No	No	6	Primary school (1-6)	Montubio/a	Montubio	Minorities	Married	With partner	Household chores (on their own home)	Household chores (no salary)	No		100	Yes	1	No	No	No	No	No	No	94	105	33	577	30.76790987868284	.455820887091598	.544179112908402	29.2	Overweight	Overweight	Yes	Yes	1	Normal	262.8	High blood cholesterol	66.7	Normal	67.7	Not elevated triglycerides
969	461	male	19	18 to 59 years	18-24	18-29	18-19	No	No	13	Bachillerato (1-3)	Mestizo	Mestizo	Mestizo	Divorced	Without partner	Farmer (works on his own land)	Agricultural worker	Yes	2	400	Yes	3	Yes	Yes	No	No	No	No	87	92	33	462	51.47916666666666	.6434895833333329	.356510416666667	26.1	Overweight	Overweight	Yes	No	.8	Normal	211	High blood cholesterol	42	Normal	145.8	Not elevated triglycerides
979	461	male	63	> 60 years	60-64	60-69	60 - 64	No	No	5	Primary school (1-6)	Mestizo	Mestizo	Mestizo	Married	With partner	Farmer (works on his own land)	Agricultural worker	Yes	2		Yes	7	Yes	No	No	Yes	No	No	92	96	31	451	47.50548780487804	.703785004516712	.296214995483288	24.7	Normal range	Not overweight	No	No	1.1	Normal	214.1	High blood cholesterol	36.8	Low HDL	166.7	Elevated triglycerides
1028	462	female	58	18 to 59 years	55-59	50-59	55 - 59	Yes	Yes	0	Illiterate	Mestizo	Mestizo	Mestizo	Single	Without partner	Household chores (on their own home)	Household chores (no salary)	No		50	No		No	No	No	No	Yes	No	97	95	30	832	25.06553365384616	.41430634138589	.585693658614113	23	Normal range	Not overweight	No	Yes	.7	Normal	274.4	High blood cholesterol	50.6	Normal	183	Elevated triglycerides
1029	462	male	70	> 60 years	≥65	> o = 70	70 -74	No	No	4	Primary school (1-6)	Mestizo	Mestizo	Mestizo	Widowed	Without partner	Farmer (works on his own land)	Agricultural worker	No		450	No		Yes	No	No	Yes	No	No	91	97	27	601	35.94008485856905	.5882174281271531	.411782571872847	23.5	Normal range	Not overweight	No	No	.9	Normal	195.2	High blood cholesterol	45.6	Normal	127	Not elevated triglycerides
1032	462	male	55	18 to 59 years	55-59	50-59	55 - 59	Yes	Yes	0	Illiterate	Mestizo	Mestizo	Mestizo	Single	Without partner	Farmer (works on his own land)	Agricultural worker	No		240	Yes	1	Yes	No	No	Yes	Yes	No	100	102	33	533	40.0388818011257	.531724857916676	.468275142083324	28.6	Overweight	Overweight	Yes	Yes	1	Normal	209.6	High blood cholesterol	45.1	Normal	173.9	Elevated triglycerides
967	463	female	56	18 to 59 years	55-59	50-59	55 - 59	No	No	4	Primary school (1-6)	Mestizo	Mestizo	Mestizo	Separated	Without partner	Household chores (on their own home)	Household chores (no salary)	No		100	No		Yes	Yes	No	No	No	No	90	113	37	480	34.51996666666666	.451241394335512	.548758605664488	34.9	Obese class I	Obesity	Yes	Yes	.8	Normal	237	High blood cholesterol	36.2	Low HDL	233.5	Elevated triglycerides
1009	463	male	65	> 60 years	≥65	60-69	65 -69	No	No	4	Primary school (1-6)	Montubio/a	Montubio	Minorities	Separated	Without partner	Craftsman (wood, painting, etc).	Non-agricultural worker and others	Yes	2	200	No		Yes	Yes	No	Yes	Yes	No	93	101	30					25.1	Overweight	Overweight	Yes	No	1.1	Normal	258.8	High blood cholesterol	65.09999999999999	Normal	118.4	Not elevated triglycerides
965	464	female	34	18 to 59 years	30-34	30-39	30 - 34	No	No	6	Primary school (1-6)	Mestizo	Mestizo	Mestizo	In union	With partner	Household chores (on their own home)	Household chores (no salary)	Yes	12	150	Yes	2	Yes	Yes	No	No	No	No	86	105	30	616	33.91635714285714	.505459868000852	.494540131999148	24.3	Normal range	Not overweight	No	No	.9	Normal	214.2	High blood cholesterol	40.4	Low HDL	184.7	Elevated triglycerides
1030	465	female	41	18 to 59 years	40-44	40-49	40 - 44	No	No	4	Primary school (1-6)	Mestizo	Mestizo	Mestizo	In union	With partner	Household chores (on their own home)	Household chores (no salary)	No		160	No		Yes	Yes	No	No	No	No	72	95	26	605	31.58734545454546	.597114280804262	.402885719195738	21.1	Normal range	Not overweight	No	No	.7	Normal	177.5	Normal	42.8	Low HDL	105.5	Not elevated triglycerides
1031	465	male	46	18 to 59 years	45-49	40-49	45 - 49	No	Yes	3	Primary school (1-6)	Mestizo	Mestizo	Mestizo	In union	With partner	Farmer (works on his own land)	Agricultural worker	Yes	1	200	Yes	3	Yes	Yes	No	No	No	No	73	88	28	520	42.55783846153846	.746628744939271	.253371255060729	20.6	Normal range	Not overweight	No	No	.8	Normal	132.5	Normal	42.7	Normal	102.3	Not elevated triglycerides
950	467	female	78	> 60 years	≥65	> o = 70	75 - 79	No	No	6	Primary school (1-6)	Mestizo	Mestizo	Mestizo	Widowed	Without partner	Household chores (on their own home)	Household chores (no salary)	No		200	No		Yes	Yes	No	No	No	No	107	102	35					29.5	Overweight	Overweight	Yes	Yes	1	Normal	269.4	High blood cholesterol	64.3	Normal	168.9	Elevated triglycerides
958	467	female	41	18 to 59 years	40-44	40-49	40 - 44	No	No	6	Primary school (1-6)	Montubio/a	Montubio	Minorities	Single	Without partner	Animal husbandry	Agricultural worker	No		350	Yes	2	Yes	Yes	No	No	No	No	85	93	27	679	27.03319440353461	.510060271764804	.489939728235196	22.6	Normal range	Not overweight	No	No	.7	Normal	149.3	Normal	49.4	Low HDL	72	Not elevated triglycerides
959	467	female	40	18 to 59 years	40-44	40-49	40 - 44	No	No	6	Primary school (1-6)	Mestizo	Mestizo	Mestizo	Single	Without partner	Household chores (on their own home)	Household chores (no salary)	No		100	No		Yes	Yes	No	No	No	No	80	98	31	592	28.727	.510248667850799	.489751332149201	25.7	Overweight	Overweight	Yes	No	.8	Normal	184.3	Normal	49.3	Low HDL	198.9	Elevated triglycerides
964	467	male	37	18 to 59 years	35-39	30-39	35 - 39	No	No	16	Universidad (1-6)	Montubio/a	Montubio	Minorities	Single	Without partner	Farmer (works on his own land)	Agricultural worker	Yes	10	350	Yes	7	Yes	No	No	No	No	No	81	95	29	583	39.87209433962263	.645179520058619	.354820479941381	21.6	Normal range	Not overweight	No	No	.9	Normal	198.6	High blood cholesterol	53.1	Normal	88.2	Not elevated triglycerides
1008	468	male	37	18 to 59 years	35-39	30-39	35 - 39	No	No	6	Primary school (1-6)	Montubio/a	Montubio	Minorities	In union	With partner	Farm laborer (works on other's land)	Agricultural worker	Yes	12	300	Yes	5	Yes	Yes	No	No	No	No	121	116	46	347	61.57724495677233	.527654198429926	.472345801570074	41.3	Obese class III	Obesity	Yes	Yes	.9	Normal	193.7	High blood cholesterol	40.9	Normal	173	Elevated triglycerides
1045	470	male	62	> 60 years	60-64	60-69	60 - 64	No	No	8	Curso - Secundaria (1-6)	Mestizo	Mestizo	Mestizo	In union	With partner	Farm laborer (works on other's land)	Agricultural worker	Yes	1	300	Yes	4	Yes	Yes	No	Yes	No	No	90	93	28	575	36.13190260869565	.60930695798812	.39069304201188	23.7	Normal range	Not overweight	No	No	1	Normal	161.7	Normal	51.6	Normal	96.90000000000001	Not elevated triglycerides
1125	470	female	42	18 to 59 years	40-44	40-49	40 - 44	No	No	12	Curso - Secundaria (1-6)	Montubio/a	Montubio	Minorities	In union	With partner	Household chores (on their own home)	Household chores (no salary)	No		100	Yes	1	Yes	No	No	No	No	No	99	116	34					29.8	Overweight	Overweight	Yes	Yes	.7	Normal	174.4	Normal	49.3	Low HDL	110.3	Not elevated triglycerides
1126	470	male	18	18 to 59 years	18-24	18-29	18-19	No	No	13	Bachillerato (1-3)	Montubio/a	Montubio	Minorities	Single	Without partner	Other	Non-agricultural worker and others	No		200	No		Yes	Yes	No	No	Yes	No	69	86	25					17.3	Underweight	Not overweight	No	No	.9	Normal	93.7	Normal	37.2	Low HDL	64.40000000000001	Not elevated triglycerides
951	471	female	88	> 60 years	≥65	> o = 70	80 +	No	Yes	3	Primary school (1-6)	Mestizo	Mestizo	Mestizo	Widowed	Without partner	Household chores (on their own home)	Household chores (no salary)	No		100	No		No	No	No	Yes	No	No	98	98	28					25.2	Overweight	Overweight	Yes	Yes	1.2	High serum creatinine	224.9	High blood cholesterol	61.5	Normal	113.9	Not elevated triglycerides
1010	471	male	61	> 60 years	60-64	60-69	60 - 64	No	No	4	Primary school (1-6)	White	Other	Minorities	Single	Without partner	Farm laborer (works on other's land)	Agricultural worker	No		80	No		Yes	Yes	No	Yes	No	No	101	96	29	663	35.90562745098038	.53590488732807	.46409511267193	23.4	Normal range	Not overweight	No	Yes	.9	Normal	169.1	Normal	44.1	Normal	229.9	Elevated triglycerides
962	472	female	49	18 to 59 years	45-49	40-49	45 - 49	No	No	6	Primary school (1-6)	Montubio/a	Montubio	Minorities	Married	With partner	Household chores (on their own home)	Household chores (no salary)	No			No		Yes	Yes	No	No	No	No	72	91	27	712	27.42646629213483	.574978328975573	.425021671024427	19.1	Underweight	Not overweight	No	No	1	Normal	175.7	Normal	59.5	Normal	87.59999999999999	Not elevated triglycerides
963	472	male	51	18 to 59 years	50-54	50-59	50 - 54	No	Yes	2	Primary school (1-6)	Montubio/a	Montubio	Minorities	Married	With partner	Farmer (works on his own land)	Agricultural worker	No		210	Yes	7	Yes	Yes	No	Yes	Yes	No	98	95	31	532	37.69446616541354	.595489196925964	.404510803074036	26	Overweight	Overweight	Yes	Yes	1	Normal	235.1	High blood cholesterol	45.4	Normal	208	Elevated triglycerides
1113	472	female	23	18 to 59 years	18-24	18-29	20 - 24	No	No	6	Primary school (1-6)	Mestizo	Mestizo	Mestizo	In union	With partner	Household chores (on their own home)	Household chores (no salary)	No		60	No		No	No	No	No	No	No	84	91	28					20.4	Normal range	Not overweight	No	No	.8	Normal	118.9	Normal	77.09999999999999	Normal	38.8	Not elevated triglycerides
1114	472	male	26	18 to 59 years	25-29	18-29	25 - 29	No	No	16	Universidad (1-6)	Mestizo	Mestizo	Mestizo	In union	With partner	Farm laborer (works on other's land)	Agricultural worker	Yes	4	240	Yes	6	Yes	Yes	No	No	Yes	No	70	89	29					19.2	Underweight	Not overweight	No	No	1	Normal	165.4	Normal	56.7	Normal	196.1	Elevated triglycerides
1062	473	female	30	18 to 59 years	30-34	30-39	30 - 34	No	No	13	Bachillerato (1-3)	Mestizo	Mestizo	Mestizo	In union	With partner	Household chores (on their own home)	Household chores (no salary)	No		150	No		Yes	No	No	No	No	No	80	101	32	608	32.50689309210527	.497808470016926	.502191529983074	25.1	Overweight	Overweight	Yes	No	.9	Normal	120.3	Normal	28.9	Low HDL	98.59999999999999	Not elevated triglycerides
1063	473	female	59	18 to 59 years	55-59	50-59	55 - 59	No	No	6	Primary school (1-6)	Mestizo	Mestizo	Mestizo	Separated	Without partner	Household chores (on their own home)	Household chores (no salary)	No		300	No		Yes	No	No	No	No	No	110	121	40	548	31.81874270072992	.377446532630248	.62255346736975	36.9	Obese class II	Obesity	Yes	Yes	.9	Normal	173.3	Normal	46.1	Low HDL	100.8	Not elevated triglycerides
1064	473	male	41	18 to 59 years	40-44	40-49	40 - 44	No	No	4	Primary school (1-6)	Mestizo	Mestizo	Mestizo	Single	Without partner	Farm laborer (works on other's land)	Agricultural worker	Yes	1	100	Yes	2	Yes	Yes	No	No	No	No	93	92	34	493	43.16186409736308	.596982905910969	.403017094089031	27.2	Overweight	Overweight	Yes	No	1	Normal	153.6	Normal	26.7	Low HDL	201.1	Elevated triglycerides
1080	473	male	37	18 to 59 years	35-39	30-39	35 - 39	No	No	19	Universidad (1-6)	Montubio/a	Montubio	Minorities	In union	With partner	Other	Non-agricultural worker and others	Yes	3	500	No		Yes	Yes	Si		No	No	94	101	35	483	50.52331055900621	.599327527390347	.400672472609653	26.9	Overweight	Overweight	Yes	Yes	.8	Normal	179.4	Normal	30.1	Low HDL	102.7	Not elevated triglycerides
1054	474	female	40	18 to 59 years	40-44	40-49	40 - 44	No	No	6	Primary school (1-6)	Mestizo	Mestizo	Mestizo	In union	With partner	Household chores (on their own home)	Household chores (no salary)	No		170	No		Yes	Yes	No	No	No	No	91	103	31	590	32.29126101694916	.476272286385681	.523727713614319	27.1	Overweight	Overweight	Yes	Yes	.9	Normal	196.9	High blood cholesterol	53.2	Normal	101.1	Not elevated triglycerides
949	476	female	64	> 60 years	60-64	60-69	60 - 64	No	No	4	Primary school (1-6)	Mestizo	Mestizo	Mestizo	Widowed	Without partner	Household chores (on their own home)	Household chores (no salary)	No		120	No		No	No	No	No	No	No	115	105	36					34.6	Obese class I	Obesity	Yes	Yes	1	Normal	188.1	Normal	41	Low HDL	103.1	Not elevated triglycerides
1044	477	female	48	18 to 59 years	45-49	40-49	45 - 49	No	No	6	Primary school (1-6)	Montubio/a	Montubio	Minorities	In union	With partner	Household chores (on their own home)	Household chores (no salary)	Yes	52	250	No		No	No	No	No	No	No	92	106	34	550	33.2105	.489108983799705	.510891016200295	28.2	Overweight	Overweight	Yes	Yes	.6	Normal	326.7	High blood cholesterol	25	Low HDL	1041.3	Elevated triglycerides
1047	478	female	35	18 to 59 years	35-39	30-39	35 - 39	No	No	6	Primary school (1-6)	Mestizo	Mestizo	Mestizo	In union	With partner	Household chores (on their own home)	Household chores (no salary)	No		160	No		No	No	No	No	No	No	79	91	29	685	25.64725693430657	.5048672624863501	.49513273751365	22.8	Normal range	Not overweight	No	No	.9	Normal	188.4	Normal	38.1	Low HDL	275.9	Elevated triglycerides
1039	479	male	50	18 to 59 years	50-54	50-59	50 - 54	No	No	11	Curso - Secundaria (1-6)	Montubio/a	Montubio	Minorities	Married	With partner	Farmer (works on his own land)	Agricultural worker	Yes	4	250	Yes	3	Yes	No	No	No	No	No	101	105	36	469	46.42446908315564	.583955585951643	.416044414048357	28.8	Overweight	Overweight	Yes	Yes	1.2	High serum creatinine	248.5	High blood cholesterol	37.4	Low HDL	157.6	Elevated triglycerides
1043	479	female	44	18 to 59 years	40-44	40-49	40 - 44	No	No	6	Primary school (1-6)	Mestizo	Mestizo	Mestizo	Married	With partner	Household chores (on their own home)	Household chores (no salary)	Yes	3	400	No		Yes	No	No	Yes	No	No	109	120	39	589	28.51738370118845	.363278773263547	.636721226736453	36.3	Obese class II	Obesity	Yes	Yes	.7	Normal	291.6	High blood cholesterol	70.59999999999999	Normal	160.7	Elevated triglycerides
1049	481	female	70	> 60 years	≥65	> o = 70	70 -74	No	Yes	3	Primary school (1-6)	Montubio/a	Montubio	Minorities	Married	With partner	Household chores (on their own home)	Household chores (no salary)	Yes	2	30	Yes	5	No	No	No	No	Yes	No	98	112	34	664	27.24756626506024	.401881508334222	.598118491665778	29.3	Overweight	Overweight	Yes	Yes	.8	Normal	184.1	Normal	45.7	Low HDL	83.7	Not elevated triglycerides
1051	481	male	71	> 60 years	≥65	> o = 70	70 -74	No	No	4	Primary school (1-6)	Montubio/a	Montubio	Minorities	Married	With partner	Farm laborer (works on other's land)	Agricultural worker	Yes	5		Yes	7	Yes	No	Si		Yes	No	100	94	29	515	39.93893398058253	.616341573774422	.383658426225578	25.6	Overweight	Overweight	Yes	Yes	1.1	Normal	231.9	High blood cholesterol	34.8	Low HDL	179.7	Elevated triglycerides
1058	482	male	33	18 to 59 years	30-34	30-39	30 - 34	No	Yes	2	Primary school (1-6)	Montubio/a	Montubio	Minorities	In union	With partner	Animal husbandry	Agricultural worker	No		500	No		Yes	Yes	No	No	No	No	94	105	34	439	48.10983143507972	.604394867274871	.395605132725129	29.5	Overweight	Overweight	Yes	Yes	.6	Normal	234.8	High blood cholesterol	24.7	Low HDL	834.2	Elevated triglycerides
1059	482	female	41	18 to 59 years	40-44	40-49	40 - 44	No	No	12	Curso - Secundaria (1-6)	Mestizo	Mestizo	Mestizo	In union	With partner	Household chores (on their own home)	Household chores (no salary)	No		450	No		Yes	No	No	No	No	No	86	101	31	567	31.96602469135802	.52317552686347	.47682447313653	25.7	Overweight	Overweight	Yes	No	.9	Normal	193	High blood cholesterol	52.3	Normal	119.1	Not elevated triglycerides
1040	483	male	25	18 to 59 years	25-29	18-29	25 - 29	No	No	12	Curso - Secundaria (1-6)	Mestizo	Mestizo	Mestizo	Married	With partner	Farmer (works on his own land)	Agricultural worker	Yes	7	300	Yes	6	Yes	Yes	No	Yes	No	No	97	107	33	494	50.03636437246963	.585220635935317	.414779364064683	26.9	Overweight	Overweight	Yes	Yes	.8	Normal	189.2	Normal	25.9	Low HDL	355.2	Elevated triglycerides
1048	484	male	52	18 to 59 years	50-54	50-59	50 - 54	No	No	9	Curso - Secundaria (1-6)	Mestizo	Mestizo	Mestizo	Married	With partner	Farmer (works on his own land)	Agricultural worker	Yes	4	400	No		Yes	No	No	No	No	No	93	100	31	458	47.85921179039301	.6684247456758799	.33157525432412	25.6	Overweight	Overweight	Yes	No	1.1	Normal	181.6	Normal	31.5	Low HDL	125.7	Not elevated triglycerides
1081	484	female	47	18 to 59 years	45-49	40-49	45 - 49	No	No	6	Primary school (1-6)	Mestizo	Mestizo	Mestizo	Married	With partner	Household chores (on their own home)	Household chores (no salary)	No		240	No		No	No	No	No	No	No	83	101	31	580	30.98179137931034	.364063353458406	.63593664654159	36.3	Obese class II	Obesity	Yes	No	.8	Normal	280.4	High blood cholesterol	29.8	Low HDL	380.3	Elevated triglycerides
1074	485	female	23	18 to 59 years	18-24	18-29	20 - 24	No	No	12	Curso - Secundaria (1-6)	Mestizo	Mestizo	Mestizo	Single	Without partner	Farmer (works on his own land)	Agricultural worker	Yes	3	300	Yes	5	Yes	Yes	No	No	No	No	75	100	30	611	29.94490343698854	.518975796134983	.481024203865017	24.3	Normal range	Not overweight	No	No	.9	Normal	213.1	High blood cholesterol	49.5	Low HDL	122.1	Not elevated triglycerides
1102	485	female	46	18 to 59 years	45-49	40-49	45 - 49	No	No	6	Primary school (1-6)	Montubio/a	Montubio	Minorities	In union	With partner	Household chores (on their own home)	Household chores (no salary)	No		300	Yes	3	Yes	Yes	No	No	Yes	No	93	105	32					27	Overweight	Overweight	Yes	Yes	.7	Normal	301	High blood cholesterol	66.59999999999999	Normal	135.7	Not elevated triglycerides
1019	486	female	76	> 60 years	≥65	> o = 70	75 - 79	No	Yes	2	Primary school (1-6)	Mestizo	Mestizo	Mestizo	In union	With partner	Household chores (on their own home)	Household chores (no salary)	No		100	No		Yes	No	No	Yes	No	No	96	92	31	528	29.1654375	.539102356746765	.460897643253235	27.2	Overweight	Overweight	Yes	Yes	1.1	Normal	239.4	High blood cholesterol	52.9	Normal	208	Elevated triglycerides
1078	487	female	25	18 to 59 years	25-29	18-29	25 - 29	No	No	6	Primary school (1-6)	Mestizo	Mestizo	Mestizo	In union	With partner	Household chores (on their own home)	Household chores (no salary)	No		50	No		Yes	Yes	No	No	Yes	No	95	101	34	585	29.02407521367521	.452088398966904	.547911601033096	29.3	Overweight	Overweight	Yes	Yes	1	Normal	276.8	High blood cholesterol	34.7	Low HDL	196.1	Elevated triglycerides
1079	487	male	30	18 to 59 years	30-34	30-39	30 - 34	No	No	6	Primary school (1-6)	Montubio/a	Montubio	Minorities	In union	With partner	Farmer (works on his own land)	Agricultural worker	Yes	2	200	Yes	3	Yes	Yes	No	No	No	No	73	93	27	483	46.67791097308488	.807576314413233	.192423685586767	20.2	Normal range	Not overweight	No	No	1.2	High serum creatinine	129.9	Normal	40.8	Normal	75.59999999999999	Not elevated triglycerides
1067	488	female	40	18 to 59 years	40-44	40-49	40 - 44	No	Yes	2	Primary school (1-6)	Mestizo	Mestizo	Mestizo	In union	With partner	Household chores (on their own home)	Household chores (no salary)	No		50	Yes	3	Yes	Yes	No	No	Yes	No	87	98	31	536	32.44378917910448	.51827139263745	.48172860736255	27.4	Overweight	Overweight	Yes	No	.8	Normal	193.8	High blood cholesterol	28.3	Low HDL	182.3	Elevated triglycerides
1066	489	female	20	18 to 59 years	18-24	18-29	20 - 24	No	No	12	Curso - Secundaria (1-6)	Montubio/a	Montubio	Minorities	In union	With partner	Household chores (on their own home)	Household chores (no salary)	No		300	Yes	2	Yes	Yes	No	No	Yes	No	79	96	28	640	32.098775	.533202242524917	.466797757475083	22.3	Normal range	Not overweight	No	No	.7	Normal	110.8	Normal	33.9	Low HDL	59.5	Not elevated triglycerides
1092	490	female	31	18 to 59 years	30-34	30-39	30 - 34	No	No	6	Primary school (1-6)	White	Other	Minorities	In union	With partner	Household chores (on their own home)	Household chores (no salary)	No		100	No		Yes	Yes	No	No	No	No	80	92	26	748	24.35383823529412	.500078813866409	.499921186133591	21.3	Normal range	Not overweight	No	No	.7	Normal	198.2	High blood cholesterol	43.1	Low HDL	83.2	Not elevated triglycerides
1109	490	male	52	18 to 59 years	50-54	50-59	50 - 54	No	No	4	Primary school (1-6)	Mestizo	Mestizo	Mestizo	Widowed	Without partner	Farmer (works on his own land)	Agricultural worker	Yes	2	240	No		Yes	Yes	Si		No	No	93	99	32					28.8	Overweight	Overweight	Yes	No	1	Normal	190.1	High blood cholesterol	40.8	Normal	104.6	Not elevated triglycerides
1087	491	female	58	18 to 59 years	55-59	50-59	55 - 59	No	Yes	3	Primary school (1-6)	Mestizo	Mestizo	Mestizo	In union	With partner	Household chores (on their own home)	Household chores (no salary)	Yes	1	80	Yes	3	Yes	No	No	No	No	No	97	100	31	565	28.18544955752212	.47610556685004	.52389443314996	28.9	Overweight	Overweight	Yes	Yes	.8	Normal	211.2	High blood cholesterol	47.5	Low HDL	166.2	Elevated triglycerides
1088	491	female	18	18 to 59 years	18-24	18-29	18-19	No	No	13	Bachillerato (1-3)	Montubio/a	Montubio	Minorities	Single	Without partner	Household chores (on their own home)	Household chores (no salary)	Yes	2	50	No		Yes	Yes	No	No	No	No	68	88	26	666	26.26767417417417	.5983524868832401	.40164751311676	19.7	Underweight	Not overweight	No	No	.8	Normal	179.5	Normal	33.9	Low HDL	77.3	Not elevated triglycerides
1089	491	female	26	18 to 59 years	25-29	18-29	25 - 29	No	No	12	Curso - Secundaria (1-6)	Mestizo	Mestizo	Mestizo	In union	With partner	Household chores (on their own home)	Household chores (no salary)	Yes	5	400	No		Yes	Yes	No	No	No	No	73	91	29	714	25.04495798319327	.527262273330385	.472737726669615	21.1	Normal range	Not overweight	No	No	1	Normal	143.4	Normal	31.6	Low HDL	73.59999999999999	Not elevated triglycerides
1091	491	male	62	> 60 years	60-64	60-69	60 - 64	No	No	6	Primary school (1-6)	Mestizo	Mestizo	Mestizo	In union	With partner	Farm laborer (works on other's land)	Agricultural worker	Yes	52	50	Yes	7	Yes	No	No	Yes	No	No	88	91	28	502	38.28971912350598	.67649680430223	.32350319569777	24.1	Normal range	Not overweight	No	No	.9	Normal	232.7	High blood cholesterol	34	Low HDL	220.5	Elevated triglycerides
1093	491	male	28	18 to 59 years	25-29	18-29	25 - 29	No	No	12	Curso - Secundaria (1-6)	Mestizo	Mestizo	Mestizo	In union	With partner	Other	Non-agricultural worker and others	No		150	Yes	2	Yes	Yes	No	No	No	No	86	96	31	449	42.90373051224945	.6662069955318241	.333793004468176	26.8	Overweight	Overweight	Yes	No	.9	Normal	203.1	High blood cholesterol	34.5	Low HDL	151.4	Elevated triglycerides
1108	491	male	31	18 to 59 years	30-34	30-39	30 - 34	Yes	Yes	0	Illiterate	Mestizo	Mestizo	Mestizo	Single	Without partner	Other	Non-agricultural worker and others	No		100	Yes	5	Yes	Yes	No	No	No	No	96	95	29					27.2	Overweight	Overweight	Yes	Yes	1	Normal	172.2	Normal	43.9	Normal	115	Not elevated triglycerides
1121	492	female	32	18 to 59 years	30-34	30-39	30 - 34	No	No	5	Primary school (1-6)	Mestizo	Mestizo	Mestizo	In union	With partner	Household chores (on their own home)	Household chores (no salary)	No		50	No		Yes	No	No	Yes	No	No	71	85	25					20	Normal range	Not overweight	No	No	1	Normal	161.5	Normal	57.2	Normal	63.1	Not elevated triglycerides
1128	492	male	49	18 to 59 years	45-49	40-49	45 - 49	No	No	6	Primary school (1-6)	Mestizo	Mestizo	Mestizo	In union	With partner	Farmer (works on his own land)	Agricultural worker	No		150	No		Yes	Yes	Si		No	No	90	94	32					27.7	Overweight	Overweight	Yes	No	1	Normal	144.9	Normal	37.3	Low HDL	78	Not elevated triglycerides
1090	493	female	21	18 to 59 years	18-24	18-29	20 - 24	No	No	12	Curso - Secundaria (1-6)	Mestizo	Mestizo	Mestizo	In union	With partner	Household chores (on their own home)	Household chores (no salary)	No		300	No		Yes	No	No	Yes	No	No	71	90	25	634	26.15201104100946	.582450134543641	.417549865456359	21.3	Normal range	Not overweight	No	No	.6	Normal	124.3	Normal	38	Low HDL	91.7	Not elevated triglycerides
1068	494	male	34	18 to 59 years	30-34	30-39	30 - 34	No	No	12	Bachillerato (1-3)	Mestizo	Mestizo	Mestizo	In union	With partner	Farm laborer (works on other's land)	Agricultural worker	Yes	2	200	No		Yes	Yes	No	No	No	No	91	101	31	496	42.50347580645162	.6204886979044	.3795113020956	26.1	Overweight	Overweight	Yes	No	.5	Normal	211.5	High blood cholesterol	27.5	Low HDL	640.1	Elevated triglycerides
1071	494	female	31	18 to 59 years	30-34	30-39	30 - 34	Yes	Yes	0	Illiterate	Mestizo	Mestizo	Mestizo	In union	With partner	Household chores (on their own home)	Household chores (no salary)	No		50	Yes	2	Yes	No	No	No	No	No	67	91	25	663	29.16522473604827	.620536696511665	.379463303488335	18.8	Underweight	Not overweight	No	No	.8	Normal	181.8	Normal	50.7	Normal	50.4	Not elevated triglycerides
1072	495	female	50	18 to 59 years	50-54	50-59	50 - 54	No	No	12	Curso - Secundaria (1-6)	Montubio/a	Montubio	Minorities	Married	With partner	Household chores (on their own home)	Household chores (no salary)	No		100	Yes	1	Yes	Yes	No	No	No	No	101	108	33	614	29.81764820846905	.440437935132482	.559562064867518	28.5	Overweight	Overweight	Yes	Yes	.7	Normal	199.3	High blood cholesterol	53.6	Normal	90.3	Not elevated triglycerides
1073	495	female	29	18 to 59 years	25-29	18-29	25 - 29	No	No	19	Universidad (1-6)	Montubio/a	Montubio	Minorities	Single	Without partner	Household chores (on their own home)	Household chores (no salary)	Yes	2	300	No		Yes	Yes	No	Yes	Yes	No	82	98	30	659	28.67914415781487	.491923570459946	.5080764295400541	23.9	Normal range	Not overweight	No	No	.8	Normal	232.2	High blood cholesterol	43.7	Low HDL	219.3	Elevated triglycerides
1056	496	female	56	18 to 59 years	55-59	50-59	55 - 59	No	No	5	Primary school (1-6)	Montubio/a	Montubio	Minorities	Married	With partner	Housekeeper (works for others)	Non-agricultural worker and others	No		280	No		Yes	No	No	No	No	No	80	92	27	580	30.98179137931034	.62212432488575	.37787567511425	21.2	Normal range	Not overweight	No	No	.8	Normal	237.2	High blood cholesterol	40.1	Low HDL	279.6	Elevated triglycerides
966	497	female	51	18 to 59 years	50-54	50-59	50 - 54	No	No	6	Primary school (1-6)	Montubio/a	Montubio	Minorities	Separated	Without partner	Household chores (on their own home)	Household chores (no salary)	Yes	12	60	Yes	3	Yes	No	No	No	Yes	No	95	118	38	511	37.09677299412916	.426399689587691	.573600310412309	34.4	Obese class I	Obesity	Yes	Yes	.7	Normal	288.4	High blood cholesterol	41.2	Low HDL	141.7	Not elevated triglycerides
973	497	male	21	18 to 59 years	18-24	18-29	20 - 24	No	No	12	Curso - Secundaria (1-6)	Montubio/a	Montubio	Minorities	Single	Without partner	Other	Non-agricultural worker and others	Yes	156	800	No		Yes	Yes	Si		No	No	72	99	29	469	49.32593603411513	.763559381333052	.236440618666948	21.8	Normal range	Not overweight	No	No	.8	Normal	146.1	Normal	42.4	Normal	61.8	Not elevated triglycerides
1021	498	male	55	18 to 59 years	55-59	50-59	55 - 59	No	No	9	Curso - Secundaria (1-6)	Mestizo	Mestizo	Mestizo	In union	With partner	Shop assistant (employee)	Non-agricultural worker and others	No		400	Yes	7	Yes	No	No	No	No	No	107	106	33	444	50.16313288288288	.591546378335883	.408453621664117	29.6	Overweight	Overweight	Yes	Yes	1	Normal	191.4	High blood cholesterol	56.8	Normal	178.4	Elevated triglycerides
1055	499	female	31	18 to 59 years	30-34	30-39	30 - 34	No	No	6	Primary school (1-6)	Mestizo	Mestizo	Mestizo	Single	Without partner	Farm laborer (works on other's land)	Agricultural worker	No		150	Yes	4	Yes	Yes	No	No	Yes	No	73	91	28	618	30.66291100323624	.645534968489184	.354465031510816	19.2	Underweight	Not overweight	No	No	.8	Normal	135.8	Normal	55.8	Normal	72	Not elevated triglycerides
1083	500	female	64	> 60 years	60-64	60-69	60 - 64	No	No	4	Primary school (1-6)	Mestizo	Mestizo	Mestizo	In union	With partner	Household chores (on their own home)	Household chores (no salary)	No		50	Yes	2	No	No	No	No	No	No	89	92	26	583	26.78190566037735	.580952400442025	.419047599557975	23.1	Normal range	Not overweight	No	Yes	1	Normal	302.3	High blood cholesterol	46.2	Low HDL	230.4	Elevated triglycerides
945	501	male	73	> 60 years	≥65	> o = 70	70 -74	No	Yes	2	Primary school (1-6)	Montubio/a	Montubio	Minorities	Married	With partner	Other	Non-agricultural worker and others	No		600	No		Yes	No	No	Yes	No	No	96	94	31					24.6	Normal range	Not overweight	No	Yes	.9	Normal	349.7	High blood cholesterol	49.2	Normal	165.3	Elevated triglycerides
946	501	female	72	> 60 years	≥65	> o = 70	70 -74	No	No	4	Primary school (1-6)	Montubio/a	Montubio	Minorities	Married	With partner	Household chores (on their own home)	Household chores (no salary)	No		600	No		Yes	Yes	No	No	No	No	95	105	32					29.2	Overweight	Overweight	Yes	Yes	1.3	High serum creatinine	208.2	High blood cholesterol	44	Low HDL	242.5	Elevated triglycerides
1050	501	female	46	18 to 59 years	45-49	40-49	45 - 49	No	No	11	Curso - Secundaria (1-6)	Afroecuadorian/Black	Other	Minorities	In union	With partner	Household chores (on their own home)	Household chores (no salary)	No		50	Yes	2	Yes	No	No	No	No	No	97	100	32	644	28.93225931677019	.469679534363152	.530320465636848	25.6	Overweight	Overweight	Yes	Yes	.7	Normal	172.9	Normal	51.1	Normal	114	Not elevated triglycerides
1061	501	male	22	18 to 59 years	18-24	18-29	20 - 24	No	No	13	Bachillerato (1-3)	Montubio/a	Montubio	Minorities	Single	Without partner	Farmer (works on his own land)	Agricultural worker	Yes	3	350	Yes	5	Yes	No	No	No	No	No	67	88	28	563	39.44755772646536	.748530507143555	.251469492856445	19.3	Underweight	Not overweight	No	No	.9	Normal	192.4	High blood cholesterol	64.5	Normal	62.4	Not elevated triglycerides
1085	502	female	37	18 to 59 years	35-39	30-39	35 - 39	No	No	6	Primary school (1-6)	Mestizo	Mestizo	Mestizo	In union	With partner	Household chores (on their own home)	Household chores (no salary)	No		100	No		Yes	No	No	No	Yes	No	107	117	40	476	35.61743697478992	.420016945457428	.579983054542572	37.6	Obese class II	Obesity	Yes	Yes	.9	Normal	258.8	High blood cholesterol	46.4	Low HDL	202.2	Elevated triglycerides
1025	504	male	63	> 60 years	60-64	60-69	60 - 64	Yes	Yes	0	Illiterate	Montubio/a	Montubio	Minorities	Married	With partner	Farm laborer (works on other's land)	Agricultural worker	Yes	5	200	No		Yes	Yes	No	Yes	No	No	111	98	31	479	51.38405845511483	.593349404793474	.406650595206526	27.3	Overweight	Overweight	Yes	Yes	1.1	Normal	142.2	Normal	40.2	Normal	135.4	Not elevated triglycerides
1027	504	female	58	18 to 59 years	55-59	50-59	55 - 59	No	Yes	2	Primary school (1-6)	Mestizo	Mestizo	Mestizo	Married	With partner	Household chores (on their own home)	Household chores (no salary)	No		240	No		No	No	No	No	No	No	99	98	33	497	35.09272434607646	.530903545326421	.469096454673579	28.6	Overweight	Overweight	Yes	Yes	1	Normal	297.2	High blood cholesterol	54.7	Normal	239	Elevated triglycerides
1046	505	male	20	18 to 59 years	18-24	18-29	20 - 24	No	No	6	Primary school (1-6)	Mestizo	Mestizo	Mestizo	In union	With partner	Farm laborer (works on other's land)	Agricultural worker	Yes	24	160	Yes	2	Yes	Yes	No	Yes	No	No	81	94	33	518	43.56043243243243	.641538032878239	.358461967121761	24	Normal range	Not overweight	No	No	1	Normal	125	Normal	35	Low HDL	100.9	Not elevated triglycerides
1082	505	female	42	18 to 59 years	40-44	40-49	40 - 44	No	No	6	Primary school (1-6)	Mestizo	Mestizo	Mestizo	In union	With partner	Household chores (on their own home)	Household chores (no salary)	No		300	Yes	7	Yes	No	No	No	Yes	No	86	101	33	556	31.05377697841726	.52191221812466	.47808778187534	26.4	Overweight	Overweight	Yes	No	.7	Normal	163.9	Normal	37.4	Low HDL	280.5	Elevated triglycerides
1096	506	male	39	18 to 59 years	35-39	30-39	35 - 39	No	No	12	Curso - Secundaria (1-6)	Mestizo	Mestizo	Mestizo	Single	Without partner	Farmer (works on his own land)	Agricultural worker	No		150	No		Yes	Yes	No	No	No	No	93	98	33					29	Overweight	Overweight	Yes	No	1	Normal	147.7	Normal	34.1	Low HDL	238.2	Elevated triglycerides
1098	506	female	47	18 to 59 years	45-49	40-49	45 - 49	No	No	6	Primary school (1-6)	Montubio/a	Montubio	Minorities	Separated	Without partner	Household chores (on their own home)	Household chores (no salary)	No		30	No		Yes	Yes	No	No	Yes	No	107	106	33					32.9	Obese class I	Obesity	Yes	Yes	1.3	High serum creatinine	214	High blood cholesterol	44.7	Low HDL	139.5	Not elevated triglycerides
1103	506	male	54	18 to 59 years	50-54	50-59	50 - 54	No	No	10	Básica (1-10)	Mestizo	Mestizo	Mestizo	Married	With partner	Farmer (works on his own land)	Agricultural worker	Yes	4	200	Yes	7	Yes	Yes	No	Yes	No	No	107	107	37					32.5	Obese class I	Obesity	Yes	Yes	1.1	Normal	264.6	High blood cholesterol	48.3	Normal	137.1	Not elevated triglycerides
1106	506	male	21	18 to 59 years	18-24	18-29	20 - 24	No	No	9	Básica (1-10)	Mestizo	Mestizo	Mestizo	In union	With partner	Other	Non-agricultural worker and others	No		180	No		No	No	No	No	No	No	115	126	43					37	Obese class II	Obesity	Yes	Yes	1	Normal	137.1	Normal	35.2	Low HDL	72.8	Not elevated triglycerides
1107	506	male	23	18 to 59 years	18-24	18-29	20 - 24	No	No	13	Bachillerato (1-3)	Mestizo	Mestizo	Mestizo	In union	With partner	Other	Non-agricultural worker and others	No		1300	No		Yes	Yes	No	No	No	No	77	99	38					26.5	Overweight	Overweight	Yes	No	1.3	High serum creatinine	154.3	Normal	21.9	Low HDL	64.7	Not elevated triglycerides
1122	506	male	28	18 to 59 years	25-29	18-29	25 - 29	No	No	6	Primary school (1-6)	White	Other	Minorities	Married	With partner	Farm laborer (works on other's land)	Agricultural worker	Yes	3	50	Yes	2	No	No	Si		No	Yes	84	94	34					27.2	Overweight	Overweight	Yes	No	1	Normal	136.3	Normal	63.1	Normal	43.2	Not elevated triglycerides
1123	506	female	28	18 to 59 years	25-29	18-29	25 - 29	No	No	12	Curso - Secundaria (1-6)	Mestizo	Mestizo	Mestizo	Married	With partner	Household chores (on their own home)	Household chores (no salary)	Yes	2	100	No		Yes	Yes	No	No	Yes	No	97	106	35					30.4	Obese class I	Obesity	Yes	Yes	.8	Normal	225.3	High blood cholesterol	44.1	Low HDL	106.7	Not elevated triglycerides
1097	507	male	24	18 to 59 years	18-24	18-29	20 - 24	No	No	12	Curso - Secundaria (1-6)	Mestizo	Mestizo	Mestizo	Separated	Without partner	Other	Non-agricultural worker and others	Yes	2	300	No		Yes	Yes	No	Yes	Yes	No	86	100	32					26	Overweight	Overweight	Yes	No	1	Normal	121.1	Normal	42.3	Normal	62.8	Not elevated triglycerides
1099	508	female	43	18 to 59 years	40-44	40-49	40 - 44	No	Yes	2	Básica (1-10)	Mestizo	Mestizo	Mestizo	In union	With partner	Household chores (on their own home)	Household chores (no salary)	No		30	No		Yes	No	No	No	No	No	89	99	31					27.9	Overweight	Overweight	Yes	Yes	.8	Normal	180.7	Normal	33.8	Low HDL	185.2	Elevated triglycerides
1105	508	male	48	18 to 59 years	45-49	40-49	45 - 49	No	No	5	Primary school (1-6)	Mestizo	Mestizo	Mestizo	In union	With partner	Farm laborer (works on other's land)	Agricultural worker	Yes	6	40	Yes	3	Yes	Yes	No	No	No	No	80	90	30					23.2	Normal range	Not overweight	No	No	1	Normal	209.7	High blood cholesterol	39.1	Low HDL	102	Not elevated triglycerides
1100	509	female	32	18 to 59 years	30-34	30-39	30 - 34	No	No	6	Primary school (1-6)	Mestizo	Mestizo	Mestizo	In union	With partner	Household chores (on their own home)	Household chores (no salary)	No		70	Yes	3	Yes	Yes	No	No	No	No	79	91	26					20.8	Normal range	Not overweight	No	No	.8	Normal	186	Normal	38.9	Low HDL	175.7	Elevated triglycerides
1101	509	male	44	18 to 59 years	40-44	40-49	40 - 44	No	No	4	Primary school (1-6)	Mestizo	Mestizo	Mestizo	In union	With partner	Other	Non-agricultural worker and others	Yes	2	90	No		Yes	Yes	Si		Yes	No	102	107	36					30.3	Obese class I	Obesity	Yes	Yes	.9	Normal	200.2	High blood cholesterol	31.4	Low HDL	181.7	Elevated triglycerides
1110	510	male	26	18 to 59 years	25-29	18-29	25 - 29	No	No	13	Bachillerato (1-3)	Montubio/a	Montubio	Minorities	In union	With partner	Construction worker	Non-agricultural worker and others	No		300	Yes	6	Yes	Yes	No	Yes	No	No	73	84	28					19	Underweight	Not overweight	No	No	1	Normal	164.3	Normal	51.6	Normal	135.8	Not elevated triglycerides
1119	510	female	21	18 to 59 years	18-24	18-29	20 - 24	No	No	13	Bachillerato (1-3)	Mestizo	Mestizo	Mestizo	In union	With partner	Household chores (on their own home)	Household chores (no salary)	No		40	No		Yes	Yes	No	No	No	No	82	87	26					23.7	Normal range	Not overweight	No	No	.8	Normal	187.1	Normal	44.3	Low HDL	96.40000000000001	Not elevated triglycerides
1111	512	female	19	18 to 59 years	18-24	18-29	18-19	No	No	15	Universidad (1-6)	Montubio/a	Montubio	Minorities	Married	With partner	Farmer (works on his own land)	Agricultural worker	No		200	Yes	5	Yes	Yes	No	No	Yes	No	93	101	32					25.5	Overweight	Overweight	Yes	Yes	.9	Normal	153.9	Normal	31.2	Low HDL	125.2	Not elevated triglycerides
1112	512	male	24	18 to 59 years	18-24	18-29	20 - 24	No	No	12	Curso - Secundaria (1-6)	Mestizo	Mestizo	Mestizo	Married	With partner	Farmer (works on his own land)	Agricultural worker	Yes	4	280	Yes	3	Yes	Yes	No	Yes	No	No	88	97	33					24.7	Normal range	Not overweight	No	No	1.1	Normal	188.7	Normal	38.9	Low HDL	134.9	Not elevated triglycerides
1115	513	male	64	> 60 years	60-64	60-69	60 - 64	No	No	4	Primary school (1-6)	Mestizo	Mestizo	Mestizo	Single	Without partner	Farmer (works on his own land)	Agricultural worker	No		50	No		Yes	No	No	Yes	No	No	102	102	33					28.4	Overweight	Overweight	Yes	Yes	1.5	High serum creatinine	140.5	Normal	27.5	Low HDL	122.3	Not elevated triglycerides
1116	514	male	31	18 to 59 years	30-34	30-39	30 - 34	No	No	8	Curso - Secundaria (1-6)	Montubio/a	Montubio	Minorities	Married	With partner	Farmer (works on his own land)	Agricultural worker	Yes	5	120	Yes	3	Yes	No	No	No	Yes	No	118	128	42					42.2	Obese class III	Obesity	Yes	Yes	1.1	Normal	149.2	Normal	32.4	Low HDL	117	Not elevated triglycerides
1117	514	female	41	18 to 59 years	40-44	40-49	40 - 44	No	No	13	Bachillerato (1-3)	Mestizo	Mestizo	Mestizo	Married	With partner	Household chores (on their own home)	Household chores (no salary)	No		150	No		Yes	No	No	Yes	No	No	84	104	32					25.6	Overweight	Overweight	Yes	No	.8	Normal	187.2	Normal	41.8	Low HDL	120.2	Not elevated triglycerides
1118	515	female	37	18 to 59 years	35-39	30-39	35 - 39	No	No	13	Bachillerato (1-3)	Mestizo	Mestizo	Mestizo	In union	With partner	Household chores (on their own home)	Household chores (no salary)	No		320	No		Yes	No	No	No	No	No	84	99	33					25.2	Overweight	Overweight	Yes	No	.8	Normal	96.3	Normal	37.3	Low HDL	98.2	Not elevated triglycerides
1120	516	female	32	18 to 59 years	30-34	30-39	30 - 34	No	No	15	Universidad (1-6)	Mestizo	Mestizo	Mestizo	Divorced	Without partner	Other	Non-agricultural worker and others	Yes	1	250	Yes	1	Yes	No	No	No	No	No	80	95	29					24.7	Normal range	Not overweight	No	No	.8	Normal	192.3	High blood cholesterol	48.8	Low HDL	59.4	Not elevated triglycerides
1104	517	male	23	18 to 59 years	18-24	18-29	20 - 24	No	No	13	Bachillerato (1-3)	Mestizo	Mestizo	Mestizo	In union	With partner	Shop assistant (employee)	Non-agricultural worker and others	No		200	Yes	7	Yes	Yes	No	No	No	No	99	109	39					31.7	Obese class I	Obesity	Yes	Yes	1.1	Normal	156.5	Normal	44.7	Normal	85.59999999999999	Not elevated triglycerides
1127	517	female	26	18 to 59 years	25-29	18-29	25 - 29	No	No	13	Bachillerato (1-3)	Mestizo	Mestizo	Mestizo	In union	With partner	Household chores (on their own home)	Household chores (no salary)	No		80	Yes	2	Yes	Yes	No	Yes	No	No	83	94	29					23.9	Normal range	Not overweight	No	No	.7	Normal	168.3	Normal	58	Normal	74.40000000000001	Not elevated triglycerides
1129	518	male	30	18 to 59 years	30-34	30-39	30 - 34	No	No	13	Bachillerato (1-3)	Montubio/a	Montubio	Minorities	In union	With partner	Farmer (works on his own land)	Agricultural worker	Yes	2	200	Yes	5	Yes	Yes	No	Yes	No	No	89	104	35					25	Overweight	Overweight	Yes	No	1	Normal	153.6	Normal	42.3	Normal	117.1	Not elevated triglycerides
1130	518	female	24	18 to 59 years	18-24	18-29	20 - 24	No	No	12	Bachillerato (1-3)	Mestizo	Mestizo	Mestizo	In union	With partner	Household chores (on their own home)	Household chores (no salary)	No		30	Yes	2	Yes	No	No	No	No	No	82	99	32					27.1	Overweight	Overweight	Yes	No	.6	Normal	194.8	High blood cholesterol	45.4	Low HDL	228.1	Elevated triglycerides
1131	519	female	59	18 to 59 years	55-59	50-59	55 - 59	No	No	6	Primary school (1-6)	Montubio/a	Montubio	Minorities	Widowed	Without partner	Household chores (on their own home)	Household chores (no salary)	No		47	No		Yes	Yes	No	No	No	No	105	102	33					27.7	Overweight	Overweight	Yes	Yes	.7	Normal	190.5	High blood cholesterol	62.9	Normal	122.2	Not elevated triglycerides
1094	520	female	64	> 60 years	60-64	60-69	60 - 64	Yes	Yes	0	Illiterate	Mestizo	Mestizo	Mestizo	Married	With partner	Household chores (on their own home)	Household chores (no salary)	No		40	No		Yes	Yes	No	No	No	No	83	93	30					24.1	Normal range	Not overweight	No	No	1.1	Normal	207.6	High blood cholesterol	49.1	Low HDL	141.4	Not elevated triglycerides
1095	520	male	81	> 60 years	≥65	> o = 70	80 +	Yes	Yes	0	Illiterate	Mestizo	Mestizo	Mestizo	Married	With partner	Other	Non-agricultural worker and others	No		40	No		Yes	Yes	No	No	No	No	92	97	30					23.6	Normal range	Not overweight	No	No	1.2	High serum creatinine	184.2	Normal	63.8	Normal	87.40000000000001	Not elevated triglycerides
1150	521	female	75	> 60 years	≥65	> o = 70	75 - 79	Yes	Yes	0	Illiterate	Mestizo	Mestizo	Mestizo	Widowed	Without partner	Household chores (on their own home)	Household chores (no salary)	No		150	No		No	No	No	No	No	No	115	108	36					32.6	Obese class I	Obesity	Yes	Yes	.7	Normal	281.4	High blood cholesterol	50	Normal	143.1	Not elevated triglycerides
1133	522	female	44	18 to 59 years	40-44	40-49	40 - 44	No	Yes	2	Primary school (1-6)	Mestizo	Mestizo	Mestizo	In union	With partner	Household chores (on their own home)	Household chores (no salary)	No		400	No		No	No	No	No	No	No	89	94	32					24.3	Normal range	Not overweight	No	Yes	.8	Normal	179	Normal	40.3	Low HDL	125.3	Not elevated triglycerides
1136	522	male	36	18 to 59 years	35-39	30-39	35 - 39	No	No	6	Primary school (1-6)	White	Other	Minorities	In union	With partner	Farm laborer (works on other's land)	Agricultural worker	No		300	Yes	5	Yes	Yes	No	No	No	No	86	95	34					25.2	Overweight	Overweight	Yes	No	1	Normal	162.8	Normal	46.6	Normal	112.1	Not elevated triglycerides
1135	523	male	43	18 to 59 years	40-44	40-49	40 - 44	No	No	6	Primary school (1-6)	Mestizo	Mestizo	Mestizo	Divorced	Without partner	Other	Non-agricultural worker and others	Yes	1	715	No		Yes	Yes	No	Yes	No	No	104	105	38					32.7	Obese class I	Obesity	Yes	Yes	1.4	High serum creatinine	221.4	High blood cholesterol	36.5	Low HDL	290.1	Elevated triglycerides
1137	523	male	21	18 to 59 years	18-24	18-29	20 - 24	No	No	13	Bachillerato (1-3)	Mestizo	Mestizo	Mestizo	In union	With partner	Farm laborer (works on other's land)	Agricultural worker	No		400	No		Yes	Yes	No	No	No	No	94	107	36					30.9	Obese class I	Obesity	Yes	Yes	1.2	High serum creatinine	197.3	High blood cholesterol	39.7	Low HDL	107	Not elevated triglycerides
1139	524	female	57	18 to 59 years	55-59	50-59	55 - 59	No	No	13	Bachillerato (1-3)	Mestizo	Mestizo	Mestizo	Married	With partner	Household chores (on their own home)	Household chores (no salary)	No		50	Yes	5	No	No	No	No	No	No	93	98	32					25.1	Overweight	Overweight	Yes	Yes	.7	Normal	148.3	Normal	36.8	Low HDL	108.1	Not elevated triglycerides
1141	524	male	36	18 to 59 years	35-39	30-39	35 - 39	Yes	Yes	0	Illiterate	Mestizo	Mestizo	Mestizo	Single	Without partner	Other	Non-agricultural worker and others	No		100	No		No	No	No	No	No	No	79	92	32					19.8	Underweight	Not overweight	No	No	.9	Normal	178.5	Normal	37	Low HDL	105.5	Not elevated triglycerides
1158	524	male	59	18 to 59 years	55-59	50-59	55 - 59	No	No	6	Primary school (1-6)	Mestizo	Mestizo	Mestizo	Married	With partner	Farm laborer (works on other's land)	Agricultural worker	Yes	10	120	Yes	3	Yes	No	No	Yes	No	No	87	94	31					24	Normal range	Not overweight	No	No	1.4	High serum creatinine	211.4	High blood cholesterol	39.2	Low HDL	126.8	Not elevated triglycerides
1134	525	female	43	18 to 59 years	40-44	40-49	40 - 44	No	No	6	Primary school (1-6)	Mestizo	Mestizo	Mestizo	In union	With partner	Household chores (on their own home)	Household chores (no salary)	No		200	No		Yes	No	No	No	No	No	99	108	36					31.9	Obese class I	Obesity	Yes	Yes	.8	Normal	152.7	Normal	50.9	Normal	152.3	Elevated triglycerides
1138	525	male	39	18 to 59 years	35-39	30-39	35 - 39	Yes	Yes	0	Illiterate	Mestizo	Mestizo	Mestizo	In union	With partner	Farm laborer (works on other's land)	Agricultural worker	Yes	52	200	Yes	2	Yes	Yes	No	Yes	No	No	105	103	38					32.9	Obese class I	Obesity	Yes	Yes	1	Normal	122.7	Normal	37.6	Low HDL	159.2	Elevated triglycerides
1140	526	female	40	18 to 59 years	40-44	40-49	40 - 44	No	No	4	Primary school (1-6)	Montubio/a	Montubio	Minorities	In union	With partner	Household chores (on their own home)	Household chores (no salary)	No		200	No		Yes	No	No	No	No	No	93	93	30					24.7	Normal range	Not overweight	No	Yes	.7	Normal	186.5	Normal	35.1	Low HDL	224.7	Elevated triglycerides
1167	526	male	36	18 to 59 years	35-39	30-39	35 - 39	No	No	6	Primary school (1-6)	Mestizo	Mestizo	Mestizo	In union	With partner	Farm laborer (works on other's land)	Agricultural worker	Yes	2	80	Yes	4	Yes	Yes	Si		No	No	96	103	37					29.4	Overweight	Overweight	Yes	Yes	.9	Normal	153.7	Normal	31.2	Low HDL	187.8	Elevated triglycerides
1132	527	female	45	18 to 59 years	45-49	40-49	45 - 49	No	No	6	Primary school (1-6)	Montubio/a	Montubio	Minorities	In union	With partner	Household chores (on their own home)	Household chores (no salary)	No		200	No		Yes	No	No	No	Yes	No	87	94	30					23.9	Normal range	Not overweight	No	No	.5	Normal	276	High blood cholesterol	34.4	Low HDL	576.2	Elevated triglycerides
1142	527	male	30	18 to 59 years	30-34	30-39	30 - 34	No	No	6	Primary school (1-6)	Mestizo	Mestizo	Mestizo	In union	With partner	Farmer (works on his own land)	Agricultural worker	No		320	No		Yes	Yes	No	Yes	No	No	93	100	31					27.5	Overweight	Overweight	Yes	No	.8	Normal	213.3	High blood cholesterol	32.2	Low HDL	210.7	Elevated triglycerides
1145	527	female	27	18 to 59 years	25-29	18-29	25 - 29	No	No	13	Bachillerato (1-3)	Mestizo	Mestizo	Mestizo	In union	With partner	Shop assistant (employee)	Non-agricultural worker and others	No		400	Yes	3	Yes	Yes	No	No	No	No	97	126	38					35.5	Obese class II	Obesity	Yes	Yes	.6	Normal	200.5	High blood cholesterol	53.8	Normal	81.09999999999999	Not elevated triglycerides
1146	527	female	25	18 to 59 years	25-29	18-29	25 - 29	Yes	Yes	0	Illiterate	Mestizo	Mestizo	Mestizo	Single	Without partner	Other	Non-agricultural worker and others	No		340	No		No	No	No	No	No	No	81	88	26					24.8	Normal range	Not overweight	No	No	.8	Normal	297.4	High blood cholesterol	54.3	Normal	113.7	Not elevated triglycerides
1147	527	female	66	> 60 years	≥65	60-69	65 -69	Yes	Yes	0	Illiterate	Montubio/a	Montubio	Minorities	Single	Without partner	Household chores (on their own home)	Household chores (no salary)	No		340	No		No	No	No	No	No	No	94	91	33					26	Overweight	Overweight	Yes	Yes	.6	Normal	277.8	High blood cholesterol	29	Low HDL	320.4	Elevated triglycerides
1144	530	male	23	18 to 59 years	18-24	18-29	20 - 24	No	No	13	Bachillerato (1-3)	Mestizo	Mestizo	Mestizo	Single	Without partner	Other	Non-agricultural worker and others	No		400	No		Yes	Yes	No	No	No	No	105	108	37					33.4	Obese class I	Obesity	Yes	Yes	.9	Normal	237.4	High blood cholesterol	32.9	Low HDL	273.1	Elevated triglycerides
1148	530	female	19	18 to 59 years	18-24	18-29	18-19	No	No	15	Universidad (1-6)	Mestizo	Mestizo	Mestizo	Single	Without partner	Other	Non-agricultural worker and others	No			No		Yes	Yes	No	No	No	No	82	100	30					26.1	Overweight	Overweight	Yes	No	.8	Normal	199.9	High blood cholesterol	58.1	Normal	82.7	Not elevated triglycerides
1149	530	male	44	18 to 59 years	40-44	40-49	40 - 44	No	Yes	3	Primary school (1-6)	Montubio/a	Montubio	Minorities	Married	With partner	Other	Non-agricultural worker and others	No		800	Yes	5	Yes	Yes	No	No	No	No	113	113	41					37	Obese class II	Obesity	Yes	Yes	.9	Normal	224.4	High blood cholesterol	49.2	Normal	141.6	Not elevated triglycerides
1151	530	female	44	18 to 59 years	40-44	40-49	40 - 44	No	No	6	Primary school (1-6)	Mestizo	Mestizo	Mestizo	Married	With partner	Household chores (on their own home)	Household chores (no salary)	No		800	No		Yes	Yes	No	No	No	No	92	98	34					25.8	Overweight	Overweight	Yes	Yes	.8	Normal	226	High blood cholesterol	35.6	Low HDL	207.1	Elevated triglycerides
1159	532	male	21	18 to 59 years	18-24	18-29	20 - 24	No	No	16	Universidad (1-6)	Mestizo	Mestizo	Mestizo	Single	Without partner	Farmer (works on his own land)	Agricultural worker	Yes	2	250	Yes	4	Yes	Yes	No	No	No	No	118	125	44					39.8	Obese class II	Obesity	Yes	Yes	.9	Normal	154.3	Normal	50.8	Normal	108.9	Not elevated triglycerides
1160	532	female	43	18 to 59 years	40-44	40-49	40 - 44	No	No	13	Bachillerato (1-3)	Montubio/a	Montubio	Minorities	Married	With partner	Household chores (on their own home)	Household chores (no salary)	No		200	No		No	No	No	No	No	No	93	104	35					29.6	Overweight	Overweight	Yes	Yes	.6	Normal	183.2	Normal	52.6	Normal	78.2	Not elevated triglycerides
1161	532	male	20	18 to 59 years	18-24	18-29	20 - 24	No	No	15	Universidad (1-6)	Mestizo	Mestizo	Mestizo	Single	Without partner	Other	Non-agricultural worker and others	Yes	4	400	No		Yes	Yes	No	No	No	No	93	104	34					25.8	Overweight	Overweight	Yes	No	.8	Normal	146.4	Normal	63.9	Normal	60.5	Not elevated triglycerides
1162	532	male	50	18 to 59 years	50-54	50-59	50 - 54	No	No	13	Bachillerato (1-3)	Mestizo	Mestizo	Mestizo	Married	With partner	Farmer (works on his own land)	Agricultural worker	Yes	2	250	No		Yes	Yes	No	No	No	No	120	117	41					37.6	Obese class II	Obesity	Yes	Yes	1.1	Normal	206.7	High blood cholesterol	51.4	Normal	78.3	Not elevated triglycerides
1166	534	female	40	18 to 59 years	40-44	40-49	40 - 44	No	No	12	Curso - Secundaria (1-6)	Mestizo	Mestizo	Mestizo	In union	With partner	Household chores (on their own home)	Household chores (no salary)	No		60	No		Yes	No	No	No	Yes	No	99	105	37					30.3	Obese class I	Obesity	Yes	Yes	.8	Normal	167.5	Normal	44.1	Low HDL	102.4	Not elevated triglycerides
1163	535	female	39	18 to 59 years	35-39	30-39	35 - 39	No	No	6	Primary school (1-6)	Mestizo	Mestizo	Mestizo	In union	With partner	Household chores (on their own home)	Household chores (no salary)	No		100	No		Yes	No	No	No	No	No	89	101	34					27.9	Overweight	Overweight	Yes	Yes	.8	Normal	288.5	High blood cholesterol	36.8	Low HDL	178.5	Elevated triglycerides
1164	535	male	42	18 to 59 years	40-44	40-49	40 - 44	No	No	6	Primary school (1-6)	Mestizo	Mestizo	Mestizo	In union	With partner	Farmer (works on his own land)	Agricultural worker	No		240	No		Yes	Yes	No	No	No	No	85	92	30					21.6	Normal range	Not overweight	No	No	1	Normal	215.5	High blood cholesterol	34.9	Low HDL	92.3	Not elevated triglycerides
1157	537	female	46	18 to 59 years	45-49	40-49	45 - 49	Yes	Yes	0	Illiterate	Mestizo	Mestizo	Mestizo	In union	With partner	Household chores (on their own home)	Household chores (no salary)	No		200	No		No	No	No	No	No	No	91	96	32					26.2	Overweight	Overweight	Yes	Yes	.8	Normal	237.9	High blood cholesterol	44.4	Low HDL	102.4	Not elevated triglycerides
1143	540	female	51	18 to 59 years	50-54	50-59	50 - 54	No	No	13	Bachillerato (1-3)	Montubio/a	Montubio	Minorities	Married	With partner	Household chores (on their own home)	Household chores (no salary)	No		180	No		Yes	No	No	No	No	No	90	96	31					24.6	Normal range	Not overweight	No	Yes	.6	Normal	364.2	High blood cholesterol	43.6	Low HDL	177.5	Elevated triglycerides
1152	540	female	22	18 to 59 years	18-24	18-29	20 - 24	No	No	19	Universidad (1-6)	Mestizo	Mestizo	Mestizo	Single	Without partner	Other	Non-agricultural worker and others	No		200	No		Yes	Yes	No	No	No	No	74	91	27					20.1	Normal range	Not overweight	No	No	.7	Normal	214.8	High blood cholesterol	32.7	Low HDL	190.5	Elevated triglycerides
1155	541	male	65	> 60 years	≥65	60-69	65 -69	Yes	Yes	0	Illiterate	Mestizo	Mestizo	Mestizo	In union	With partner	Farmer (works on his own land)	Agricultural worker	Yes	2	300	Yes	2	Yes	Yes	No	Yes	No	No	83	92	30					23	Normal range	Not overweight	No	No	.9	Normal	206.1	High blood cholesterol	39.8	Low HDL	92.5	Not elevated triglycerides
1156	541	female	54	18 to 59 years	50-54	50-59	50 - 54	No	No	6	Primary school (1-6)	Montubio/a	Montubio	Minorities	Widowed	Without partner	Household chores (on their own home)	Household chores (no salary)	No			No		Yes	No	No	No	No	No	95	89	32					26.7	Overweight	Overweight	Yes	Yes	.9	Normal	235.8	High blood cholesterol	40.1	Low HDL	192.2	Elevated triglycerides
1153	542	female	46	18 to 59 years	45-49	40-49	45 - 49	No	Yes	2	Primary school (1-6)	Mestizo	Mestizo	Mestizo	In union	With partner	Household chores (on their own home)	Household chores (no salary)	No		100	No		No	No	No	No	No	No	117	114	38					39	Obese class II	Obesity	Yes	Yes	.7	Normal	273.4	High blood cholesterol	29.9	Low HDL	241	Elevated triglycerides
1154	542	male	52	18 to 59 years	50-54	50-59	50 - 54	Yes	Yes	0	Illiterate	Mestizo	Mestizo	Mestizo	In union	With partner	Farm laborer (works on other's land)	Agricultural worker	No		200	No		Yes	Yes	No	No	No	No	92	97	32					25.5	Overweight	Overweight	Yes	No	.9	Normal	181.3	Normal	38.3	Low HDL	182.4	Elevated triglycerides
1165	543	male	54	18 to 59 years	50-54	50-59	50 - 54	Yes	Yes	0	Illiterate	Mestizo	Mestizo	Mestizo	In union	With partner	Farm laborer (works on other's land)	Agricultural worker	Yes	1	200	Yes	6	Yes	Yes	No	Yes	No	No	90	95	30					24.5	Normal range	Not overweight	No	No	.9	Normal	217.3	High blood cholesterol	31.8	Low HDL	113.9	Not elevated triglycerides
1075	544	female	24	18 to 59 years	18-24	18-29	20 - 24	No	No	10	Básica (1-10)	Mestizo	Mestizo	Mestizo	In union	With partner	Household chores (on their own home)	Household chores (no salary)	No		47	No		Yes	Yes	No	No	No	No	81	105	28	687	31.79582387190684	.5220989141528219	.477901085847178	21.3	Normal range	Not overweight	No	No	.7	Normal	139.2	Normal	55.1	Normal	165.9	Elevated triglycerides
1076	544	male	33	18 to 59 years	30-34	30-39	30 - 34	No	No	6	Primary school (1-6)	Mestizo	Mestizo	Mestizo	In union	With partner	Farm laborer (works on other's land)	Agricultural worker	Yes	48	50	Yes	2	Yes	Yes	No	No	No	No	72	87	26	526	38.04459315589354	.7624166965108899	.23758330348911	20.5	Normal range	Not overweight	No	No	.8	Normal	147	Normal	48.8	Normal	60.2	Not elevated triglycerides
1033	545	female	33	18 to 59 years	30-34	30-39	30 - 34	No	No	13	Bachillerato (1-3)	Mestizo	Mestizo	Mestizo	Married	With partner	Household chores (on their own home)	Household chores (no salary)	No		500	No		Yes	Yes	No	No	No	No	112	124	38	548	34.08153102189781	.391741735883883	.6082582641161171	35.2	Obese class II	Obesity	Yes	Yes	.7	Normal	208.4	High blood cholesterol	51.9	Normal	175.5	Elevated triglycerides
1034	546	female	32	18 to 59 years	30-34	30-39	30 - 34	No	No	13	Bachillerato (1-3)	Mestizo	Mestizo	Mestizo	Married	With partner	Household chores (on their own home)	Household chores (no salary)	No		200	No		Yes	No	No	No	No	No	105	115	42	462	37.89878571428572	.443779692204751	.556220307795249	36.4	Obese class II	Obesity	Yes	Yes	.8	Normal	202.3	High blood cholesterol	58.7	Normal	91.5	Not elevated triglycerides
1042	546	male	43	18 to 59 years	40-44	40-49	40 - 44	No	No	10	Curso - Secundaria (1-6)	Montubio/a	Montubio	Minorities	Married	With partner	Farmer (works on his own land)	Agricultural worker	No		280	Yes	7	Yes	Yes	No	Yes	No	No	105	110	34	488	47.678	.543029612756264	.456970387243736	29.6	Overweight	Overweight	Yes	Yes	.9	Normal	184	Normal	43.2	Normal	146.3	Not elevated triglycerides
1077	547	female	77	> 60 years	≥65	> o = 70	75 - 79	No	No	6	Primary school (1-6)	Mestizo	Mestizo	Mestizo	Single	Without partner	Household chores (on their own home)	Household chores (no salary)	No		100	No		Yes	No	No	No	No	No	81	94	28	598	30.16662040133779	.581245094438108	.418754905561892	22.1	Normal range	Not overweight	No	No	.9	Normal	284.3	High blood cholesterol	68.09999999999999	Normal	158.5	Elevated triglycerides
1185	548	female	52	18 to 59 years	50-54	50-59	50 - 54	No	No	12	Curso - Secundaria (1-6)	Mestizo	Mestizo	Mestizo	Single	Without partner	Cleaning services	Non-agricultural worker and others	No		80	No		Yes	No	No	No	No	No	96	104	32					27.9	Overweight	Overweight	Yes	Yes	.9	Normal	227.5	High blood cholesterol	49.7	Low HDL	171.7	Elevated triglycerides
1168	549	female	54	18 to 59 years	50-54	50-59	50 - 54	No	No	19	Universidad (1-6)	Mestizo	Mestizo	Mestizo	Married	With partner	Household chores (on their own home)	Household chores (no salary)	No		500	No		Yes	Yes	No	No	No	No	93	102	35					26.8	Overweight	Overweight	Yes	Yes	.9	Normal	196	High blood cholesterol	39.1	Low HDL	208.8	Elevated triglycerides
1173	549	female	22	18 to 59 years	18-24	18-29	20 - 24	No	No	19	Universidad (1-6)	Mestizo	Mestizo	Mestizo	Single	Without partner	Other	Non-agricultural worker and others	No		500	No		Yes	Yes	No	No	No	No	82	96	31					24.9	Normal range	Not overweight	No	No	.8	Normal	136.5	Normal	36.1	Low HDL	97.59999999999999	Not elevated triglycerides
1183	549	female	87	> 60 years	≥65	> o = 70	80 +	No	No	12	Curso - Secundaria (1-6)	Mestizo	Mestizo	Mestizo	Widowed	Without partner	Other	Non-agricultural worker and others	No		200	No		Yes	Yes	No	No	No	No	95	98	29					29.2	Overweight	Overweight	Yes	Yes	1.9	High serum creatinine	335.1	High blood cholesterol	40.5	Low HDL	334.3	Elevated triglycerides
1169	550	male	56	18 to 59 years	55-59	50-59	55 - 59	No	No	13	Bachillerato (1-3)	White	Other	Minorities	Divorced	Without partner	Driver (does NOT own the vehicle)	Non-agricultural worker and others	Yes	2	100	No		Yes	Yes	No	Yes	No	No	94	102	32					24.8	Normal range	Not overweight	No	Yes	1.2	High serum creatinine	195.7	High blood cholesterol	32.7	Low HDL	241.9	Elevated triglycerides
1177	551	female	39	18 to 59 years	35-39	30-39	35 - 39	No	No	13	Bachillerato (1-3)	Mestizo	Mestizo	Mestizo	Married	With partner	Housekeeper (works for others)	Non-agricultural worker and others	No			No		Yes	No	No	No	No	No	96	113	36					30.7	Obese class I	Obesity	Yes	Yes	.8	Normal	149.1	Normal	42.2	Low HDL	84.09999999999999	Not elevated triglycerides
1179	551	female	64	> 60 years	60-64	60-69	60 - 64	No	No	6	Primary school (1-6)	Mestizo	Mestizo	Mestizo	Married	With partner	Household chores (on their own home)	Household chores (no salary)	No			No		Yes	Yes	No	No	No	No	88	93	31					23.6	Normal range	Not overweight	No	Yes	.8	Normal	229.6	High blood cholesterol	34.8	Low HDL	182.9	Elevated triglycerides
1180	551	male	70	> 60 years	≥65	> o = 70	70 -74	No	No	4	Primary school (1-6)	Montubio/a	Montubio	Minorities	Married	With partner	Other	Non-agricultural worker and others	No			No		Yes	Yes	No	Yes	No	No	108	104	33					28.5	Overweight	Overweight	Yes	Yes	1.1	Normal	152.7	Normal	29.9	Low HDL	124.5	Not elevated triglycerides
1182	552	female	21	18 to 59 years	18-24	18-29	20 - 24	No	No	18	Universidad (1-6)	Mestizo	Mestizo	Mestizo	In union	With partner	Other	Non-agricultural worker and others	No		400	No		Yes	Yes	No	No	No	No	93	110	33					30.3	Obese class I	Obesity	Yes	Yes	.6	Normal	215.7	High blood cholesterol	42.2	Low HDL	420.1	Elevated triglycerides
1186	552	male	22	18 to 59 years	18-24	18-29	20 - 24	No	No	13	Bachillerato (1-3)	Mestizo	Mestizo	Mestizo	In union	With partner	Mechanic, electrician, carpenter (official)	Non-agricultural worker and others	No		2000	Yes	2	Yes	Yes	No	No	No	No	101	110	39					30	Obese class I	Obesity	Yes	Yes	.9	Normal	154.9	Normal	32.8	Low HDL	274.2	Elevated triglycerides
1170	553	female	72	> 60 years	≥65	> o = 70	70 -74	No	No	6	Primary school (1-6)	Mestizo	Mestizo	Mestizo	Widowed	Without partner	Other	Non-agricultural worker and others	No		500	No		Yes	No	No	No	Yes	No	104	104	33					30.7	Obese class I	Obesity	Yes	Yes	1	Normal	260.3	High blood cholesterol	34.1	Low HDL	209.7	Elevated triglycerides
1171	553	male	60	> 60 years	60-64	60-69	60 - 64	No	No	15	Universidad (1-6)	Mestizo	Mestizo	Mestizo	In union	With partner	Driver (owns the vehicle)	Non-agricultural worker and others	Yes	3	600	No		Yes	Yes	No	No	No	No	102	98	30					25.7	Overweight	Overweight	Yes	Yes	1	Normal	176	Normal	41.5	Normal	132.4	Not elevated triglycerides
1172	553	female	49	18 to 59 years	45-49	40-49	45 - 49	No	No	13	Bachillerato (1-3)	Mestizo	Mestizo	Mestizo	In union	With partner	Household chores (on their own home)	Household chores (no salary)	No		600	No		Yes	Yes	No	No	No	No	95	98	29					28.2	Overweight	Overweight	Yes	Yes	.8	Normal	213.4	High blood cholesterol	42.4	Low HDL	180.4	Elevated triglycerides
1174	553	male	25	18 to 59 years	25-29	18-29	25 - 29	No	No	19	Universidad (1-6)	Mestizo	Mestizo	Mestizo	Single	Without partner	Other	Non-agricultural worker and others	No		600	No		Yes	Yes	No	Yes	No	No	78	95	29					20.3	Normal range	Not overweight	No	No	1	Normal	126.9	Normal	41.4	Normal	120.7	Not elevated triglycerides
1175	553	female	28	18 to 59 years	25-29	18-29	25 - 29	No	No	19	Universidad (1-6)	Mestizo	Mestizo	Mestizo	Single	Without partner	Teacher	Non-agricultural worker and others	No		1000	No		Yes	Yes	No	No	No	No	83	94	24					20.4	Normal range	Not overweight	No	No	.8	Normal	171.5	Normal	48.4	Low HDL	70.09999999999999	Not elevated triglycerides
1176	553	male	22	18 to 59 years	18-24	18-29	20 - 24	No	No	12	Universidad (1-6)	Montubio/a	Montubio	Minorities	Single	Without partner	Other	Non-agricultural worker and others	No		400	No		Yes	Yes	No	Yes	No	No	81	94	33					23.2	Normal range	Not overweight	No	No	1	Normal	145.9	Normal	40	Normal	72.09999999999999	Not elevated triglycerides
1187	553	female	24	18 to 59 years	18-24	18-29	20 - 24	No	No	19	Universidad (1-6)	Mestizo	Mestizo	Mestizo	Single	Without partner	Other	Non-agricultural worker and others	No		1000	No		Yes	Yes	No	No	No	No	80	96	26					20.4	Normal range	Not overweight	No	No	.7	Normal	159.7	Normal	44.3	Low HDL	83.7	Not elevated triglycerides
1178	554	female	67	> 60 years	≥65	60-69	65 -69	No	No	6	Primary school (1-6)	Mestizo	Mestizo	Mestizo	In union	With partner	Household chores (on their own home)	Household chores (no salary)	No		300	No		Yes	Yes	No	No	No	No	93	99	31					25.6	Overweight	Overweight	Yes	Yes	.8	Normal	254.9	High blood cholesterol	43.9	Low HDL	519.2	Elevated triglycerides
1181	555	female	34	18 to 59 years	30-34	30-39	30 - 34	No	No	17	Universidad (1-6)	Mestizo	Mestizo	Mestizo	In union	With partner	Household chores (on their own home)	Household chores (no salary)	No		1800	No		Yes	Yes	No	No	No	No	92	102	32					26.5	Overweight	Overweight	Yes	Yes	.9	Normal	134.7	Normal	46.8	Low HDL	73.7	Not elevated triglycerides
1184	556	female	45	18 to 59 years	45-49	40-49	45 - 49	No	No	6	Primary school (1-6)	Montubio/a	Montubio	Minorities	In union	With partner	Household chores (on their own home)	Household chores (no salary)	No		500	No		Yes	Yes	No	No	No	No	107	118	39					35	Obese class II	Obesity	Yes	Yes	.8	Normal	174	Normal	37.5	Low HDL	267	Elevated triglycerides
890	557	male	56	18 to 59 years	55-59	50-59	55 - 59	No	No	6	Primary school (1-6)	Montubio/a	Montubio	Minorities	Single	Without partner	Farmer (works on his own land)	Agricultural worker	Yes	2	100	Yes	2	Yes	Yes	Si		Yes	Yes	82	90	28					21.9	Normal range	Not overweight	No	No	.8	Normal	188.8	Normal	64.2	Normal	97.59999999999999	Not elevated triglycerides
694	559	female	32	18 to 59 years	30-34	30-39	30 - 34	No	No	12	Curso - Secundaria (1-6)	White	Other	Minorities	In union	With partner	Household chores (on their own home)	Household chores (no salary)	No		450	Yes	6	Yes	No	No	No	No	No	84	91	25	715	23.90424615384615	.48585866166354	.51414133833646	23	Normal range	Not overweight	No	No	1	Normal	177	Normal	52.8	Normal	83.8	Not elevated triglycerides
870	572	female	23	18 to 59 years	18-24	18-29	20 - 24	No	No	13	Bachillerato (1-3)	Mestizo	Mestizo	Mestizo	Married	With partner	Household chores (on their own home)	Household chores (no salary)	No		450	Yes	1	Yes	Yes	No	No	No	No	88	101	32					26.9	Overweight	Overweight	Yes	Yes	.8	Normal	187.5	Normal	34.3	Low HDL	90	Not elevated triglycerides
808	575	female	22	18 to 59 years	18-24	18-29	20 - 24	No	No	10	Básica (1-10)	Mestizo	Mestizo	Mestizo	In union	With partner	Household chores (on their own home)	Household chores (no salary)	No		400	No		Yes	Yes	No	No	No	No	93	102	34	520	31.78392115384615	.485250704638873	.514749295361127	30.3	Obese class I	Obesity	Yes	Yes	.8	Normal	182.5	Normal	31.6	Low HDL	69.3	Not elevated triglycerides
1018	576	male	43	18 to 59 years	40-44	40-49	40 - 44	No	No	6	Primary school (1-6)	Montubio/a	Montubio	Minorities	Single	Without partner	Farmer (works on his own land)	Agricultural worker	Yes	1	300	Yes	3	Yes	Yes	No	No	No	No	84	95	31	501	42.58442914171656	.684637124464896	.315362875535104	23.4	Normal range	Not overweight	No	No	.8	Normal	209.8	High blood cholesterol	57.3	Normal	79.09999999999999	Not elevated triglycerides
999	581	male	59	18 to 59 years	55-59	50-59	55 - 59	No	No	6	Primary school (1-6)	Mestizo	Mestizo	Mestizo	Single	Without partner	Farmer (works on his own land)	Agricultural worker	No		420	No		Yes	Yes	No	No	No	No	105	102	32	425	48.43464470588236	.608475436003547	.391524563996453	30.3	Obese class I	Obesity	Yes	Yes	.9	Normal	182.3	Normal	60.7	Normal	95	Not elevated triglycerides
[truncated: 56 more columns]
